# Supplementary material for: The β‐1,3‐glucanosyltransferases (Gels) affect the structure of the rice blast fungal cell wall during appressorium‐mediated plant infection
Source: Cell Microbiol. 2016 Oct 11;19(3):e12659. doi: 10.1111/cmi.12659 (PMC5396357; doi:10.1111/cmi.12659)
Supplement: Supplementary file 1 — Supporting info item [file CMI-19-na-s001.zip]

Archive with 11 entries (11 files):
- Supp Fig 1.eps
- Supp Fig 2.eps
- Supp Fig 3.eps
- Supp Fig 4.eps
- Supp Fig 5.eps
- Supp Fig 6.eps
- Supp Fig 7.eps
- Table_S6.xlsx
- Table_S7.xlsx
- Table_S8.xlsx
- Table_S9.xlsx
