# Supplementary material for: The β‐1,3‐glucanosyltransferases (Gels) affect the structure of the rice blast fungal cell wall during appressorium‐mediated plant infection
Source: Cell Microbiol. 2016 Oct 11;19(3):e12659. doi: 10.1111/cmi.12659 (PMC5396357; doi:10.1111/cmi.12659)
Supplement: Supplementary file 1 — Supporting info item [file CMI-19-na-s001.zip › Table_S6.xlsx]

## Sheet: up_both_strains_padj_0_01_lfc_1
Gene	Broad Institute annotation	BLAST2GO annotation	Pfam
MGG_00343	Magnaporthe oryzae 70-15 hypothetical protein (322 aa)	1-acyl-sn-glycerol-3-phosphate acyltransferase	Acyltransferase (PF01553) 74->232
MGG_12982	Magnaporthe oryzae 70-15 2-(R)-hydroxypropyl-CoM dehydrogenase (279 aa)	2- -hydroxypropyl- dehydrogenase	Enoyl-(Acyl carrier protein) reductase (PF13561) 12->271
MGG_13485	Magnaporthe oryzae 70-15 2-isopropylmalate synthase (617 aa)	2-isopropylmalate synthase	HMGL-like (PF00682) 41->300, LeuA allosteric (dimerisation) domain (PF08502) 435->577
MGG_04339	Magnaporthe oryzae 70-15 hypothetical protein (452 aa)	60s ribosomal protein l36 protein
MGG_17154	Magnaporthe oryzae 70-15 hypothetical protein (257 aa)	a chain crystal structure of xylanase from trichoderma longibrachiatum	Glycosyl hydrolases family 11 (PF00457) 47->225
MGG_06868	Magnaporthe oryzae 70-15 acetolactate synthase catalytic subunit (683 aa)	acetolactate synthase	Thiamine pyrophosphate enzyme, N-terminal TPP binding domain (PF02776) 83->245, Thiamine pyrophosphate enzyme, central domain (PF00205) 280->424, Thiamine pyrophosphate enzyme, C-terminal TPP binding domain (PF02775) 490->637
MGG_09706	Magnaporthe oryzae 70-15 aerobactin siderophore biosynthesis protein iucB (534 aa)	aerobactin siderophore biosynthesis protein iucb	Acetyltransferase (GNAT) domain (PF13523) 361->503
MGG_10910	Magnaporthe oryzae 70-15 aflatoxin biosynthesis ketoreductase nor-1 (251 aa)	aflatoxin biosynthesis ketoreductase nor-1	short chain dehydrogenase (PF00106) 6->177
MGG_10533	Magnaporthe oryzae 70-15 agmatinase 1 (424 aa)	agmatinase 1	Arginase family (PF00491) 101->402
MGG_05008	Magnaporthe oryzae 70-15 aldehyde dehydrogenase (551 aa)	aldehyde dehydrogenase	Aldehyde dehydrogenase family (PF00171) 79->542
MGG_00097	Magnaporthe oryzae 70-15 hypothetical protein (324 aa)	aldose reductase a	Aldo/keto reductase family (PF00248) 21->294
MGG_12230	Magnaporthe oryzae 70-15 hypothetical protein (113 aa)	allantoate permease
MGG_07428	Magnaporthe oryzae 70-15 allantoate permease (324 aa)	allantoate permease	Major Facilitator Superfamily (PF07690) 3->239
MGG_04864	Magnaporthe oryzae 70-15 allantoin permease (552 aa)	allantoin transport	Permease for cytosine/purines, uracil, thiamine, allantoin (PF02133) 44->496
MGG_09640	Magnaporthe oryzae 70-15 alpha-amylase 1 (533 aa)	alpha-amylase 1	Alpha amylase, catalytic domain (PF00128) 58->364, Domain of unknown function (DUF1966) (PF09260) 411->498
MGG_09805	Magnaporthe oryzae 70-15 alpha-galactosidase (503 aa)	alpha-galactosidase	Melibiase (PF02065) 41->127, Melibiase (PF02065) 146->302
MGG_07803	Magnaporthe oryzae 70-15 D-alanine-poly(phosphoribitol) ligase subunit 1 (1729 aa)	amino acid adenylation domain protein	Condensation domain (PF00668) 153->447, AMP-binding enzyme (PF00501) 609->1002, Phosphopantetheine attachment site (PF00550) 1149->1214, Beta-ketoacyl synthase, N-terminal domain (PF00109) 1266->1519, Beta-ketoacyl synthase, C-terminal domain (PF02801) 1527->1661
MGG_12442	Magnaporthe oryzae 70-15 aminopeptidase Y (490 aa)	aminopeptidase y	PA domain (PF02225) 115->206, Peptidase family M28 (PF04389) 239->431
MGG_13963	Magnaporthe oryzae 70-15 aromatic and neutral aliphatic amino acid permease (469 aa)	aromatic and neutral aliphatic amino acid permease	Transmembrane amino acid transporter protein (PF01490) 48->447
MGG_01461	Magnaporthe oryzae 70-15 hypothetical protein (286 aa)	atp synthase f0	Fungal protein of unknown function (DUF1774) (PF08611) 191->282
MGG_06430	Magnaporthe oryzae 70-15 hypothetical protein (565 aa)	atp-dependent protease	Zinc finger, C3HC4 type (RING finger) (PF13920) 223->266, ATP-dependent protease La (LON) domain (PF02190) 308->557
MGG_13928	Magnaporthe oryzae 70-15 benzoate 4-monooxygenase (516 aa)	benzoate 4-monooxygenase	Cytochrome P450 (PF00067) 51->504
MGG_11289	Magnaporthe oryzae 70-15 hypothetical protein (1048 aa)	beta-galactosidase beta-glucuronidase	Glycosyl hydrolases family 2, sugar binding domain (PF02837) 44->210, Glycosyl hydrolases family 2 (PF00703) 217->312, Glycosyl hydrolases family 2, TIM barrel domain (PF02836) 321->601, Beta galactosidase small chain (PF02929) 746->1043
MGG_06722	Magnaporthe oryzae 70-15 1,3-beta-glucanosyltransferase gel2 (486 aa)	-beta-glucanosyltransferase gel2	Glucanosyltransferase (PF03198) 13->334
MGG_09272	Magnaporthe oryzae 70-15 beta-glucosidase 1 (874 aa)	beta-glucosidase 1 precursor	Glycosyl hydrolase family 3 N terminal domain (PF00933) 65->349, Glycosyl hydrolase family 3 C-terminal domain (PF01915) 409->644, Fibronectin type III-like domain (PF14310) 795->863
MGG_03263	Magnaporthe oryzae 70-15 betaine aldehyde dehydrogenase (486 aa)	betaine aldehyde dehydrogenase	Aldehyde dehydrogenase family (PF00171) 32->481
MGG_01864	Magnaporthe oryzae 70-15 hypothetical protein (157 aa)	bile acid 7-alpha protein	SnoaL-like domain (PF13577) 9->145
MGG_07969	Magnaporthe oryzae 70-15 hypothetical protein (102 aa)	biotrophy-associated secreted protein 2
MGG_11610	Magnaporthe oryzae 70-15 hypothetical protein (114 aa)	biotrophy-associated secreted protein 3
MGG_02865	Magnaporthe oryzae 70-15 hypothetical protein (438 aa)	bzip transcription factor	Basic region leucine zipper (PF07716) 364->406
MGG_04009	Magnaporthe oryzae 70-15 hypothetical protein (407 aa)	bzip transcription factor	bZIP transcription factor (PF00170) 211->269
MGG_08212	Magnaporthe oryzae 70-15 BZIP transcription factor (527 aa)	bzip transcription factor	Aft1 osmotic stress response (OSM) domain (PF11785) 34->85, Aft1 HRA domain (PF11786) 107->179, Aft1 HRR domain (PF11787) 181->265, bZIP transcription factor (PF00170) 412->468
MGG_09445	Magnaporthe oryzae 70-15 hypothetical protein (479 aa)	c2 domain-containing protein	C2 domain (PF00168) 224->296, C2 domain (PF00168) 360->425
MGG_02226	Magnaporthe oryzae 70-15 hypothetical protein (850 aa)	c6 transcription	Fungal Zn(2)-Cys(6) binuclear cluster domain (PF00172) 59->91, Fungal specific transcription factor domain (PF04082) 393->595
MGG_07534	Magnaporthe oryzae 70-15 hypothetical protein (591 aa)	c6 transcription	Fungal Zn(2)-Cys(6) binuclear cluster domain (PF00172) 49->83
MGG_08295	Magnaporthe oryzae 70-15 hypothetical protein (920 aa)	c6 transcription factor	Fungal specific transcription factor domain (PF04082) 375->607
MGG_01887	Magnaporthe oryzae 70-15 C6 zinc finger domain-containing protein (1018 aa)	c6 zinc finger domain-containing protein	Fungal Zn(2)-Cys(6) binuclear cluster domain (PF00172) 162->192, Fungal specific transcription factor domain (PF11951) 422->543
MGG_02110	Magnaporthe oryzae 70-15 caleosin domain-containing protein (266 aa)	caleosin domain-containing protein	Caleosin related protein (PF05042) 82->252
MGG_11697	Magnaporthe oryzae 70-15 carbamoylphosphate synthase large subunit (554 aa)	carbamoylphosphate synthase large subunit	ATP-grasp domain (PF13535) 234->402
MGG_09648	Magnaporthe oryzae 70-15 hypothetical protein (188 aa)	carbohydrate-binding wsc domain protein
MGG_08971	Magnaporthe oryzae 70-15 hypothetical protein (191 aa)	carbohydrate-binding wsc domain protein
MGG_01692	Magnaporthe oryzae 70-15 hypothetical protein (402 aa)	carbonic anhydrase	Eukaryotic-type carbonic anhydrase (PF00194) 44->156, Eukaryotic-type carbonic anhydrase (PF00194) 234->309
MGG_03360	Magnaporthe oryzae 70-15 carboxylic acid transporter (514 aa)	carboxylic acid transport protein	Major Facilitator Superfamily (PF07690) 83->406
MGG_08736	Magnaporthe oryzae 70-15 carboxypeptidase 2 (521 aa)	carboxypeptidase 2	Zinc carboxypeptidase (PF00246) 77->208
MGG_04253	Magnaporthe oryzae 70-15 hypothetical protein (446 aa)	carboxypeptidase a1 precursor	Zinc carboxypeptidase (PF00246) 129->424
MGG_02309	Magnaporthe oryzae 70-15 carboxypeptidase S1 (635 aa)	carboxypeptidase s1	Serine carboxypeptidase (PF00450) 48->535
MGG_10061	Magnaporthe oryzae 70-15 catalase-1 (744 aa)	catalase 1	Catalase (PF00199) 43->430, Catalase-related immune-responsive (PF06628) 456->524, DJ-1/PfpI family (PF01965) 602->704
MGG_09834	Magnaporthe oryzae 70-15 catalase-peroxidase 2 (787 aa)	catalase-peroxidase 2	Peroxidase (PF00141) 110->440, Peroxidase (PF00141) 449->757
MGG_09639	Magnaporthe oryzae 70-15 alpha-1,3-glucan synthase Ags2 (2388 aa)	cell wall alpha- -glucan synthase ags1	Alpha amylase, catalytic domain (PF00128) 103->352, Starch synthase catalytic domain (PF08323) 1176->1380, Glycosyl transferases group 1 (PF00534) 1470->1571
MGG_09189	Magnaporthe oryzae 70-15 cellobiose dehydrogenase (569 aa)	cellobiose dehydrogenase	GMC oxidoreductase (PF00732) 49->314, GMC oxidoreductase (PF05199) 446->560
MGG_08409	Magnaporthe oryzae 70-15 cellulose-growth-specific protein (296 aa)	cellulose-growth-specific protein	Glycosyl hydrolase family 61 (PF03443) 19->225, Fungal cellulose binding domain (PF00734) 264->291
MGG_10098	Magnaporthe oryzae 70-15 hypothetical protein (531 aa)	checkpoint serine threonine-protein kinase bub1	Kelch motif (PF13854) 235->282
MGG_04145	Magnaporthe oryzae 70-15 chitin synthase 2 (1030 aa)	chitin synthase 2	Chitin synthase N-terminal (PF08407) 254->329, Chitin synthase (PF01644) 330->492
MGG_03693	Magnaporthe oryzae 70-15 hypothetical protein (1427 aa)	chromosome segregation protein	N-terminus of kinetochore NMS complex subunit Spc7 (PF15402) 30->107, N-terminus of kinetochore NMS complex subunit Spc7 (PF15402) 106->868, Spc7 kinetochore protein (PF08317) 927->1247, Spc7_C2 (PF15577) 1304->1367
MGG_06839	Magnaporthe oryzae 70-15 kinesin (1077 aa)	chromosome-associated kinesin kif4	Kinesin motor domain (PF00225) 90->381
MGG_00409	Magnaporthe oryzae 70-15 hypothetical protein (113 aa)	copper resistance protein crd2
MGG_10911	Magnaporthe oryzae 70-15 cupin domain-containing protein (199 aa)	cupin domain-containing protein	Cupin domain (PF07883) 92->160
MGG_12981	Magnaporthe oryzae 70-15 cupin domain-containing protein (206 aa)	cupin domain-containing protein	Cupin domain (PF07883) 97->167
MGG_09162	Magnaporthe oryzae 70-15 cytochrome b2 (384 aa)	cytochrome mitochondrial precursor	FMN-dependent dehydrogenase (PF01070) 56->219, FMN-dependent dehydrogenase (PF01070) 229->374
MGG_09380	Magnaporthe oryzae 70-15 hypothetical protein (344 aa)	cytochrome p450	Cytochrome P450 (PF00067) 206->321
MGG_00832	Magnaporthe oryzae 70-15 cytochrome P450 (535 aa)	cytochrome p450	Cytochrome P450 (PF00067) 39->162, Cytochrome P450 (PF00067) 303->475
MGG_05854	Magnaporthe oryzae 70-15 cytochrome P450 3A24 (552 aa)	cytochrome p450 3a24	Cytochrome P450 (PF00067) 113->537
MGG_09179	Magnaporthe oryzae 70-15 hypothetical protein (562 aa)	cytochrome p450 52a11	Cytochrome P450 (PF00067) 70->532
MGG_09920	Magnaporthe oryzae 70-15 cytochrome P450 52A5 (536 aa)	cytochrome p450 52a5	Cytochrome P450 (PF00067) 91->497
MGG_07626	Magnaporthe oryzae 70-15 cytochrome P450 monooxygenase (513 aa)	cytochrome p450 monooxygenase	Cytochrome P450 (PF00067) 50->496
MGG_07982	Magnaporthe oryzae 70-15 cytochrome P450 monooxygenase (522 aa)	cytochrome p450 monooxygenase	Cytochrome P450 (PF00067) 58->485
MGG_05787	Magnaporthe oryzae 70-15 hypothetical protein (516 aa)	cytochrome p450 monooxygenase	Cytochrome P450 (PF00067) 303->488
MGG_00273	Magnaporthe oryzae 70-15 hypothetical protein (135 aa)	dead deah box helicase protein
MGG_17513	Magnaporthe oryzae 70-15 delta-1-pyrroline-5-carboxylate dehydrogenase (601 aa)	delta-1-pyrroline-5-carboxylate dehydrogenase	Aldehyde dehydrogenase family (PF00171) 105->572
MGG_07606	Magnaporthe oryzae 70-15 hypothetical protein (529 aa)	dicarboxylic amino acid permease	Amino acid permease (PF00324) 53->513
MGG_07933	Magnaporthe oryzae 70-15 dihydrodipicolinate synthase (317 aa)	dihydrodipicolinate synthetase family protein	Dihydrodipicolinate synthetase family (PF00701) 15->294
MGG_05989	Magnaporthe oryzae 70-15 seprase (779 aa)	dipeptidyl aminopeptidase b	Dipeptidyl peptidase IV (DPP IV) N-terminal region (PF00930) 101->461, Prolyl oligopeptidase family (PF00326) 557->738
MGG_04627	Magnaporthe oryzae 70-15 hypothetical protein (929 aa)	dna mismatch repair	Histidine kinase-, DNA gyrase B-, and HSP90-like ATPase (PF13589) 24->128, DNA mismatch repair protein, C-terminal domain (PF01119) 261->369
MGG_13219	Magnaporthe oryzae 70-15 hypothetical protein (943 aa)	duf323 domain protein	Histidine-specific methyltransferase, SAM-dependent (PF10017) 262->383, DinB superfamily (PF12867) 414->548, Sulfatase-modifying factor enzyme 1 (PF03781) 609->938
MGG_00020	Magnaporthe oryzae 70-15 hypothetical protein (508 aa)	duf323 domain-containing protein	DinB superfamily (PF12867) 41->165, Sulfatase-modifying factor enzyme 1 (PF03781) 227->497
MGG_01542	Magnaporthe oryzae 70-15 glycosyl hydrolase family 10 (332 aa)	endo- -beta-xylanase	Glycosyl hydrolase family 10 (PF00331) 36->329
MGG_02275	Magnaporthe oryzae 70-15 endoprotease (530 aa)	endoprotease	Serine carboxypeptidase S28 (PF05577) 64->462
MGG_09227	Magnaporthe oryzae 70-15 hypothetical protein (459 aa)	endosomal spry domain-containing protein
MGG_06643	Magnaporthe oryzae 70-15 hypothetical protein (780 aa)	endothelin-converting enzyme	Peptidase family M13 (PF05649) 119->514, Peptidase family M13 (PF01431) 575->770
MGG_02272	Magnaporthe oryzae 70-15 ent-kaurene oxidase (527 aa)	ent-kaurene oxidase	Cytochrome P450 (PF00067) 145->501
MGG_07556	Magnaporthe oryzae 70-15 hypothetical protein (224 aa)	extracellular cellulase	Rare lipoprotein A (RlpA)-like double-psi beta-barrel (PF03330) 59->120
MGG_11608	Magnaporthe oryzae 70-15 laccase-2 (598 aa)	extracellular dihydrogeodin oxidase	Multicopper oxidase (PF07732) 81->194, Multicopper oxidase (PF00394) 204->358, Multicopper oxidase (PF07731) 459->562
MGG_09641	Magnaporthe oryzae 70-15 hypothetical protein (258 aa)	extracellular proline-serine rich protein	Ser-Thr-rich glycosyl-phosphatidyl-inositol-anchored membrane family (PF10342) 23->116
MGG_13261	Magnaporthe oryzae 70-15 hypothetical protein (304 aa)	extracellular serine-rich protein
MGG_02650	Magnaporthe oryzae 70-15 FAD binding domain-containing protein (632 aa)	fad binding domain protein	FAD binding domain (PF01565) 168->308, Berberine and berberine like (PF08031) 564->607
MGG_08455	Magnaporthe oryzae 70-15 hypothetical protein (387 aa)	fad binding domain-containing protein	Common central domain of tyrosinase (PF00264) 101->328
MGG_10961	Magnaporthe oryzae 70-15 hypothetical protein (508 aa)	fad-binding domain-containing protein	FAD binding domain (PF01565) 81->214, Berberine and berberine like (PF08031) 460->502
MGG_09372	Magnaporthe oryzae 70-15 hypothetical protein (486 aa)	fasciclin domain family protein	Fasciclin domain (PF02469) 144->274, Fasciclin domain (PF02469) 288->444
MGG_06259	Magnaporthe oryzae 70-15 hypothetical protein (611 aa)	ferric-chelate reductase	Ferric reductase like transmembrane component (PF01794) 173->294, FAD-binding domain (PF08022) 339->453, Ferric reductase NAD binding domain (PF08030) 464->591
MGG_11813	Magnaporthe oryzae 70-15 hypothetical protein (348 aa)	flagellar basal body rod modification protein
MGG_16410	Magnaporthe oryzae 70-15 hypothetical protein (524 aa)	flavin-binding monooxygenase-like family protein	Pyridine nucleotide-disulphide oxidoreductase (PF13738) 54->246
MGG_14532	Magnaporthe oryzae 70-15 hypothetical protein (117 aa)	formamidopyrimidine-dna glycosylase
MGG_17323	Magnaporthe oryzae 70-15 hypothetical protein (317 aa)	formamidopyrimidine-dna glycosylase
MGG_07631	Magnaporthe oryzae 70-15 fungal cellulose binding domain-containing protein (336 aa)	fungal cellulose binding domain-containing protein	Glycosyl hydrolase family 61 (PF03443) 21->232
MGG_08551	Magnaporthe oryzae 70-15 hypothetical protein (584 aa)	fungal fucose-specific lectin protein	Fungal fucose-specific lectin (PF07938) 248->433
MGG_00019	Magnaporthe oryzae 70-15 hypothetical protein (131 aa)	galactose-proton symport
MGG_00992	Magnaporthe oryzae 70-15 hypothetical protein (371 aa)	gas1-like protein	Protein of unknown function (DUF3129) (PF11327) 18->171
MGG_00703	Magnaporthe oryzae 70-15 MAS3 protein (323 aa)	gas1-like protein	Protein of unknown function (DUF3129) (PF11327) 16->192
MGG_13334	Magnaporthe oryzae 70-15 general amino acid permease AGP2 (577 aa)	general amino acid permease agp2	Amino acid permease (PF00324) 54->517
MGG_04689	Magnaporthe oryzae 70-15 glucan 1,3-beta-glucosidase (398 aa)	glucan -beta-glucosidase	Glycosyl hydrolases family 17 (PF00332) 178->293
MGG_10111	Magnaporthe oryzae 70-15 glucose and ribitol dehydrogenase (347 aa)	glucose and ribitol dehydrogenase	Enoyl-(Acyl carrier protein) reductase (PF13561) 113->340
MGG_06888	Magnaporthe oryzae 70-15 glutamine synthetase (358 aa)	glutamine synthetase	Glutamine synthetase, beta-Grasp domain (PF03951) 25->100, Glutamine synthetase, catalytic domain (PF00120) 109->351
MGG_10498	Magnaporthe oryzae 70-15 hypothetical protein (348 aa)	glutamyl endopeptidase	Trypsin (PF00089) 137->320
MGG_06088	Magnaporthe oryzae 70-15 hypothetical protein (296 aa)	glutathione-dependent formaldehyde-activating gfa	Glutathione-dependent formaldehyde-activating enzyme (PF04828) 31->107
MGG_07868	Magnaporthe oryzae 70-15 glycosyl hydrolase family 10 (363 aa)	glycoside hydrolase family 10 protein	Glycosyl hydrolase family 10 (PF00331) 29->338
MGG_13610	Magnaporthe oryzae 70-15 hydrolase (644 aa)	glycoside hydrolase family 2 protein	Glycosyl hydrolases family 2, sugar binding domain (PF02837) 73->236, Glycosyl hydrolases family 2 (PF00703) 248->325, Glycosyl hydrolases family 2, TIM barrel domain (PF02836) 370->494
MGG_14903	Magnaporthe oryzae 70-15 beta-glucosidase 2 (759 aa)	glycoside hydrolase family 3 protein	Glycosyl hydrolase family 3 N terminal domain (PF00933) 18->293, Glycosyl hydrolase family 3 C-terminal domain (PF01915) 342->601, Fibronectin type III-like domain (PF14310) 676->747
MGG_09160	Magnaporthe oryzae 70-15 beta-glucosidase 1 (986 aa)	glycoside hydrolase family 3 protein	Glycosyl hydrolase family 3 N terminal domain (PF00933) 144->424, Glycosyl hydrolase family 3 C-terminal domain (PF01915) 490->743, Fibronectin type III-like domain (PF14310) 883->976
MGG_09601	Magnaporthe oryzae 70-15 alpha-xylosidase (668 aa)	glycoside hydrolase family 31 protein	Glycosyl hydrolases family 31 (PF01055) 211->662
MGG_05785	Magnaporthe oryzae 70-15 levanase (660 aa)	glycoside hydrolase family 32 protein	Glycosyl hydrolases family 32 N-terminal domain (PF00251) 51->209, Glycosyl hydrolases family 32 N-terminal domain (PF00251) 258->419, Glycosyl hydrolases family 32 C terminal (PF08244) 498->580
MGG_01261	Magnaporthe oryzae 70-15 trehalase (699 aa)	glycoside hydrolase family 37 protein	Trehalase (PF01204) 53->625
MGG_14055	Magnaporthe oryzae 70-15 hypothetical protein (459 aa)	glycoside hydrolase family 39 protein	Glycosyl hydrolases family 39 (PF01229) 168->216
MGG_05302	Magnaporthe oryzae 70-15 hypothetical protein (892 aa)	glycoside hydrolase family 43 protein
MGG_05364	Magnaporthe oryzae 70-15 endoglucanase-4 (375 aa)	glycoside hydrolase family 61 protein	Glycosyl hydrolase family 61 (PF03443) 73->289
MGG_16721	Magnaporthe oryzae 70-15 hypothetical protein (595 aa)	glycoside hydrolase family 79 protein
MGG_08577	Magnaporthe oryzae 70-15 hypothetical protein (432 aa)	glycoside hydrolase protein	Glycosyl hydrolase catalytic core (PF11790) 195->428
MGG_17153	Magnaporthe oryzae 70-15 hypothetical protein (429 aa)	glycosyl family	Glycosyl hydrolases family 18 (PF00704) 19->408
MGG_01418	Magnaporthe oryzae 70-15 glycosyl hydrolase (442 aa)	glycosyl hydrolase	Glycosyl hydrolase family 76 (PF03663) 62->438
MGG_07146	Magnaporthe oryzae 70-15 glycosyl hydrolase (915 aa)	glycosyl hydrolase	Glycosyl hydrolase family 92 (PF07971) 273->776
MGG_07214	Magnaporthe oryzae 70-15 hypothetical protein (460 aa)	glycosyltransferase family 25	Glycosyltransferase family 25 (LPS biosynthesis protein) (PF01755) 142->359
MGG_08501	Magnaporthe oryzae 70-15 hypothetical protein (486 aa)	glycosyltransferase family 31 protein	Fringe-like (PF02434) 206->266
MGG_10704	Magnaporthe oryzae 70-15 hypothetical protein (228 aa)	gnat family	Acetyltransferase (GNAT) family (PF00583) 77->186
MGG_15831	Magnaporthe oryzae 70-15 hypothetical protein (246 aa)	haloacid dehalogenase-like hydrolase	Haloacid dehalogenase-like hydrolase (PF13419) 6->201
MGG_13651	Magnaporthe oryzae 70-15 high-affinity glucose transporter (535 aa)	high-affinity glucose transporter	Sugar (and other) transporter (PF00083) 11->481
MGG_09168	Magnaporthe oryzae 70-15 hypothetical protein (244 aa)	hypothetical protein MGCH7_ch7g969
MGG_00079	Magnaporthe oryzae 70-15 hypothetical protein (558 aa)	hypothetical protein MGG_00079	OTT_1508-like deaminase (PF14441) 315->398
MGG_00495	Magnaporthe oryzae 70-15 hypothetical protein (408 aa)	hypothetical protein MGG_00495
MGG_01219	Magnaporthe oryzae 70-15 hypothetical protein (388 aa)	hypothetical protein MGG_01219
MGG_01657	Magnaporthe oryzae 70-15 hypothetical protein (494 aa)	hypothetical protein MGG_01657
MGG_01859	Magnaporthe oryzae 70-15 hypothetical protein (755 aa)	hypothetical protein MGG_01859
MGG_02082	Magnaporthe oryzae 70-15 hypothetical protein (290 aa)	hypothetical protein MGG_02082
MGG_02083	Magnaporthe oryzae 70-15 hypothetical protein (222 aa)	hypothetical protein MGG_02083
MGG_02267	Magnaporthe oryzae 70-15 hypothetical protein (371 aa)	hypothetical protein MGG_02267
MGG_02355	Magnaporthe oryzae 70-15 hypothetical protein (229 aa)	hypothetical protein MGG_02355
MGG_02720	Magnaporthe oryzae 70-15 hypothetical protein (359 aa)	hypothetical protein MGG_02720
MGG_03865	Magnaporthe oryzae 70-15 hypothetical protein (74 aa)	hypothetical protein MGG_03865
MGG_04603	Magnaporthe oryzae 70-15 hypothetical protein (312 aa)	hypothetical protein MGG_04603
MGG_04778	Magnaporthe oryzae 70-15 hypothetical protein (489 aa)	hypothetical protein MGG_04778
MGG_05051	Magnaporthe oryzae 70-15 hypothetical protein (365 aa)	hypothetical protein MGG_05051
MGG_05092	Magnaporthe oryzae 70-15 hypothetical protein (386 aa)	hypothetical protein MGG_05092
MGG_05638	Magnaporthe oryzae 70-15 hypothetical protein (144 aa)	hypothetical protein MGG_05638
MGG_05789	Magnaporthe oryzae 70-15 hypothetical protein (183 aa)	hypothetical protein MGG_05789
MGG_05791	Magnaporthe oryzae 70-15 hypothetical protein (151 aa)	hypothetical protein MGG_05791
MGG_06865	Magnaporthe oryzae 70-15 hypothetical protein (150 aa)	hypothetical protein MGG_06865
MGG_06866	Magnaporthe oryzae 70-15 hypothetical protein (253 aa)	hypothetical protein MGG_06866
MGG_06891	Magnaporthe oryzae 70-15 hypothetical protein (397 aa)	hypothetical protein MGG_06891
MGG_07246	Magnaporthe oryzae 70-15 hypothetical protein (200 aa)	hypothetical protein MGG_07246
MGG_07624	Magnaporthe oryzae 70-15 hypothetical protein (185 aa)	hypothetical protein MGG_07624
MGG_07625	Magnaporthe oryzae 70-15 hypothetical protein (178 aa)	hypothetical protein MGG_07625
MGG_07630	Magnaporthe oryzae 70-15 hypothetical protein (118 aa)	hypothetical protein MGG_07630
MGG_07761	Magnaporthe oryzae 70-15 hypothetical protein (227 aa)	hypothetical protein MGG_07761	Ca2+ regulator and membrane fusion protein Fig1 (PF12351) 48->212
MGG_07857	Magnaporthe oryzae 70-15 hypothetical protein (375 aa)	hypothetical protein MGG_07857
MGG_08024	Magnaporthe oryzae 70-15 hypothetical protein (103 aa)	hypothetical protein MGG_08024
MGG_08337	Magnaporthe oryzae 70-15 hypothetical protein (111 aa)	hypothetical protein MGG_08337
MGG_08476	Magnaporthe oryzae 70-15 hypothetical protein (323 aa)	hypothetical protein MGG_08476	Putative cyclase (PF04199) 113->249
MGG_08521	Magnaporthe oryzae 70-15 hypothetical protein (429 aa)	hypothetical protein MGG_08521
MGG_08574	Magnaporthe oryzae 70-15 hypothetical protein (308 aa)	hypothetical protein MGG_08574
MGG_08944	Magnaporthe oryzae 70-15 hypothetical protein (143 aa)	hypothetical protein MGG_08944
MGG_08962	Magnaporthe oryzae 70-15 hypothetical protein (267 aa)	hypothetical protein MGG_08962, partial
MGG_09106	Magnaporthe oryzae 70-15 hypothetical protein (161 aa)	hypothetical protein MGG_09106
MGG_09742	Magnaporthe oryzae 70-15 hypothetical protein (269 aa)	hypothetical protein MGG_09742
MGG_09851	Magnaporthe oryzae 70-15 hypothetical protein (341 aa)	hypothetical protein MGG_09851	Protein of unknown function (DUF2029) (PF09594) 137->218
MGG_10429	Magnaporthe oryzae 70-15 hypothetical protein (321 aa)	hypothetical protein MGG_10429
MGG_10531	Magnaporthe oryzae 70-15 hypothetical protein (145 aa)	hypothetical protein MGG_10531
MGG_10956	Magnaporthe oryzae 70-15 hypothetical protein (357 aa)	hypothetical protein MGG_10956	Putative amidoligase enzyme (PF12224) 43->204
MGG_11606	Magnaporthe oryzae 70-15 hypothetical protein (343 aa)	hypothetical protein MGG_11606
MGG_12317	Magnaporthe oryzae 70-15 hypothetical protein (288 aa)	hypothetical protein MGG_12317
MGG_12676	Magnaporthe oryzae 70-15 hypothetical protein (383 aa)	hypothetical protein MGG_12676
MGG_13025	Magnaporthe oryzae 70-15 hypothetical protein (448 aa)	hypothetical protein MGG_13025
MGG_13584	Magnaporthe oryzae 70-15 hypothetical protein (543 aa)	hypothetical protein MGG_13584
MGG_13993	Magnaporthe oryzae 70-15 hypothetical protein (303 aa)	hypothetical protein MGG_13993
MGG_14195	Magnaporthe oryzae 70-15 hypothetical protein (139 aa)	hypothetical protein MGG_14195
MGG_14340	Magnaporthe oryzae 70-15 hypothetical protein (96 aa)	hypothetical protein MGG_14340
MGG_14700	Magnaporthe oryzae 70-15 hypothetical protein (54 aa)	hypothetical protein MGG_14700
MGG_14715	Magnaporthe oryzae 70-15 hypothetical protein (195 aa)	hypothetical protein MGG_14715
MGG_15049	Magnaporthe oryzae 70-15 hypothetical protein (646 aa)	hypothetical protein MGG_15049	OTT_1508-like deaminase (PF14441) 285->379
MGG_16590	Magnaporthe oryzae 70-15 hypothetical protein (517 aa)	hypothetical protein MGG_16590
MGG_16784	Magnaporthe oryzae 70-15 hypothetical protein (229 aa)	hypothetical protein MGG_16784
MGG_16929	Magnaporthe oryzae 70-15 hypothetical protein (249 aa)	hypothetical protein MGG_16929
MGG_17239	Magnaporthe oryzae 70-15 hypothetical protein (71 aa)	hypothetical protein MGG_17239
MGG_17336	Magnaporthe oryzae 70-15 hypothetical protein (145 aa)	hypothetical protein MGG_17336
MGG_17360	Magnaporthe oryzae 70-15 hypothetical protein (110 aa)	hypothetical protein MGG_17360
MGG_17499	Magnaporthe oryzae 70-15 hypothetical protein (179 aa)	hypothetical protein MGG_17499
MGG_17792	Magnaporthe oryzae 70-15 hypothetical protein (88 aa)	hypothetical protein MGG_17792
MGG_17894	Magnaporthe oryzae 70-15 predicted protein (157 aa)	hypothetical protein MGG_17894
MGG_18082	Magnaporthe oryzae 70-15 hypothetical protein (416 aa)	hypothetical protein MGG_18082
MGG_13376	Magnaporthe oryzae 70-15 hypothetical protein (485 aa)	hypothetical protein OOU_Y34scaffold00568g6
MGG_10865	Magnaporthe oryzae 70-15 hypothetical protein (704 aa)	hypothetical protein OOW_P131scaffold00384g2
MGG_07533	Magnaporthe oryzae 70-15 hypothetical protein (169 aa)	hypothetical protein OOW_P131scaffold01198g68
MGG_10484	Magnaporthe oryzae 70-15 hypothetical protein (277 aa)	hypothetical protein OOW_P131scaffold01289g1
MGG_09260	Magnaporthe oryzae 70-15 integral membrane protein (165 aa)	integral membrane protein	Membrane-associating domain (PF01284) 8->136
MGG_07365	Magnaporthe oryzae 70-15 integral membrane protein (391 aa)	integral membrane protein
MGG_12476	Magnaporthe oryzae 70-15 hypothetical protein (473 aa)	integral membrane protein	CFEM domain (PF05730) 32->96
MGG_00018	Magnaporthe oryzae 70-15 integral membrane protein (597 aa)	integral membrane protein	Major Facilitator Superfamily (PF07690) 120->467
MGG_01940	Magnaporthe oryzae 70-15 hypothetical protein (418 aa)	integral membrane protein
MGG_04682	Magnaporthe oryzae 70-15 hypothetical protein (408 aa)	integral membrane protein
MGG_07842	Magnaporthe oryzae 70-15 hypothetical protein (573 aa)	isoamyl alcohol
MGG_10205	Magnaporthe oryzae 70-15 isoleucyl-tRNA synthetase (423 aa)	isoleucyl-trna synthetase	tRNA synthetases class I (I, L, M and V) (PF00133) 91->164
MGG_12441	Magnaporthe oryzae 70-15 hypothetical protein (589 aa)	kelch repeat protein	Kelch motif (PF13854) 296->344
MGG_08265	Magnaporthe oryzae 70-15 hypothetical protein (624 aa)	kelch repeat protein	Kelch motif (PF13854) 305->355
MGG_15388	Magnaporthe oryzae 70-15 lactose permease (529 aa)	lactose permease	Sugar (and other) transporter (PF00083) 44->491
MGG_15688	Magnaporthe oryzae 70-15 hypothetical protein (692 aa)	l-amino-acid oxidase precursor	Flavin containing amine oxidoreductase (PF01593) 184->666
MGG_00017	Magnaporthe oryzae 70-15 L-aminoadipate-semialdehyde dehydrogenase (1080 aa)	l-aminoadipate-semialdehyde dehydrogenase	AMP-binding enzyme (PF00501) 79->373, Male sterility protein (PF07993) 704->938
MGG_06862	Magnaporthe oryzae 70-15 late embryogenesis abundant protein (920 aa)	late embryogenesis abundant protein	Protein of unknown function (DUF3659) (PF12396) 335->397, Protein of unknown function (DUF3659) (PF12396) 409->469, Protein of unknown function (DUF3659) (PF12396) 482->543, Protein of unknown function (DUF3659) (PF12396) 552->612, Protein of unknown function (DUF3659) (PF12396) 620->679
MGG_10215	Magnaporthe oryzae 70-15 hypothetical protein (499 aa)	lignostilbene dioxygenase	Retinal pigment epithelial membrane protein (PF03055) 22->492
MGG_04212	Magnaporthe oryzae 70-15 L-ornithine 5-monooxygenase (L-ornithine N(5)-oxygenase) (564 aa)	l-ornithine 5-monooxygenase	L-lysine 6-monooxygenase (NADPH-requiring) (PF13434) 81->452
MGG_01114	Magnaporthe oryzae 70-15 NADP-dependent mannitol dehydrogenase (348 aa)	l-threonine 3-dehydrogenase	Alcohol dehydrogenase GroES-like domain (PF08240) 32->136, Zinc-binding dehydrogenase (PF00107) 176->304
MGG_15745	Magnaporthe oryzae 70-15 hypothetical protein (556 aa)	major facilitator superfamily transporter	Major Facilitator Superfamily (PF07690) 123->490
MGG_07843	Magnaporthe oryzae 70-15 hypothetical protein (522 aa)	major facilitator superfamily transporter	Major Facilitator Superfamily (PF07690) 78->446
MGG_08776	Magnaporthe oryzae 70-15 major myo-inositol transporter iolT (653 aa)	major myo-inositol transporter iolt	Sugar (and other) transporter (PF00083) 140->592
MGG_09607	Magnaporthe oryzae 70-15 maltose permease MAL31 (548 aa)	maltose permease mal31	Sugar (and other) transporter (PF00083) 69->520
MGG_07935	Magnaporthe oryzae 70-15 galactonate dehydratase (384 aa)	mandelate racemase muconate lactonizing enzyme family protein	Mandelate racemase / muconate lactonizing enzyme, N-terminal domain (PF02746) 3->108, Enolase C-terminal domain-like (PF13378) 232->352
MGG_00994	Magnaporthe oryzae 70-15 mannosyl-oligosaccharide 1,2-alpha-mannosidase IC (532 aa)	mannosyl-oligosaccharide -alpha-mannosidase ic	Glycosyl hydrolase family 47 (PF01532) 48->526
MGG_10534	Magnaporthe oryzae 70-15 multidrug and toxin extrusion protein 1 (502 aa)	mate efflux family protein	MatE (PF01554) 55->216, MatE (PF01554) 282->435
MGG_02101	Magnaporthe oryzae 70-15 hypothetical protein (285 aa)	methyltransferase type 11	Methyltransferase domain (PF13489) 42->171
MGG_07802	Magnaporthe oryzae 70-15 hypothetical protein (428 aa)	mfs monocarboxylate	Major Facilitator Superfamily (PF07690) 21->381
MGG_00464	Magnaporthe oryzae 70-15 MFS phospholipid transporter Git1 (517 aa)	mfs phospholipid transporter git1	Sugar (and other) transporter (PF00083) 48->242, Sugar (and other) transporter (PF00083) 263->462
MGG_05600	Magnaporthe oryzae 70-15 quinate permease (554 aa)	mfs quinate	Sugar (and other) transporter (PF00083) 35->509
MGG_01877	Magnaporthe oryzae 70-15 MFS transporter (493 aa)	mfs transporter	Major Facilitator Superfamily (PF07690) 70->433
MGG_15624	Magnaporthe oryzae 70-15 MFS transporter (534 aa)	mfs transporter	Major Facilitator Superfamily (PF07690) 67->431
MGG_10112	Magnaporthe oryzae 70-15 hypothetical protein (519 aa)	mfs transporter	Major Facilitator Superfamily (PF07690) 64->446
MGG_09817	Magnaporthe oryzae 70-15 minor extracellular protease vpr (903 aa)	minor extracellular protease vpr	Subtilase family (PF00082) 133->525, PA domain (PF02225) 352->417
MGG_08415	Magnaporthe oryzae 70-15 serin endopeptidase (903 aa)	minor extracellular protease vpr	Subtilase family (PF00082) 172->619, Fn3-like domain (DUF1034) (PF06280) 632->745
MGG_08436	Magnaporthe oryzae 70-15 minor extracellular protease vpr (920 aa)	minor extracellular protease vpr	Subtilase family (PF00082) 148->592, PA domain (PF02225) 352->418
MGG_02583	Magnaporthe oryzae 70-15 mitochondrial ATP-binding cassette sub-family B member 6 (793 aa)	mitochondrial atp-binding cassette sub-family b member 6	ABC transporter (PF00005) 566->714
MGG_05945	Magnaporthe oryzae 70-15 hypothetical protein (353 aa)	myb family transcription factor	Myb-like DNA-binding domain (PF13921) 105->156
MGG_12714	Magnaporthe oryzae 70-15 hypothetical protein (310 aa)	nad -binding protein	NmrA-like family (PF05368) 10->225
MGG_08297	Magnaporthe oryzae 70-15 NADH:flavin oxidoreductase/NADH oxidase (374 aa)	nadh:flavin oxidoreductase nadh oxidase family protein	NADH:flavin oxidoreductase / NADH oxidase family (PF00724) 3->338
MGG_00220	Magnaporthe oryzae 70-15 NADP-dependent alcohol dehydrogenase 6 (361 aa)	nadp-dependent alcohol dehydrogenase 6	Alcohol dehydrogenase GroES-like domain (PF08240) 35->149, Zinc-binding dehydrogenase (PF00107) 190->315
MGG_10532	Magnaporthe oryzae 70-15 necrosis and ethylene inducing peptide (248 aa)	necrosis and ethylene inducing peptide	Necrosis inducing protein (NPP1) (PF05630) 57->246
MGG_09383	Magnaporthe oryzae 70-15 NIMA-interacting protein TinC (917 aa)	nima-interacting protein	Heterokaryon incompatibility protein Het-C (PF07217) 5->601
MGG_14232	Magnaporthe oryzae 70-15 nitrate reductase 1 (592 aa)	nitrate reductase 1	Oxidoreductase molybdopterin binding domain (PF00174) 207->393, Mo-co oxidoreductase dimerisation domain (PF03404) 416->537
MGG_00634	Magnaporthe oryzae 70-15 nitrite reductase (1154 aa)	nitrite reductase	Pyridine nucleotide-disulphide oxidoreductase (PF07992) 8->298, Pyridine nucleotide-disulphide oxidoreductase (PF00070) 159->241, BFD-like [2Fe-2S] binding domain (PF04324) 474->524, Nitrite/Sulfite reductase ferredoxin-like half domain (PF03460) 615->675, Nitrite and sulphite reductase 4Fe-4S domain (PF01077) 687->829
MGG_03036	Magnaporthe oryzae 70-15 hypothetical protein (309 aa)	nmra-like family protein	NmrA-like family (PF05368) 5->231
MGG_16374	Magnaporthe oryzae 70-15 hypothetical protein (351 aa)	nucleoside-diphosphate-sugar epimerase protein	NADH(P)-binding (PF13460) 5->234
MGG_02539	Magnaporthe oryzae 70-15 hypothetical protein (340 aa)	nudix domain-containing protein	NUDIX domain (PF00293) 175->215
MGG_10750	Magnaporthe oryzae 70-15 oligopeptide transporter 2 (871 aa)	oligopeptide transporter 2	OPT oligopeptide transporter protein (PF03169) 148->825
MGG_16915	Magnaporthe oryzae 70-15 hypothetical protein (859 aa)	o-methyltransferase	O-methyltransferase (PF00891) 246->467, Glutathione S-transferase, N-terminal domain (PF13417) 652->715, Glutathione S-transferase, C-terminal domain (PF00043) 770->840
MGG_10499	Magnaporthe oryzae 70-15 oxidoreductase (388 aa)	oxidoreductase domain-containing protein	Oxidoreductase family, NAD-binding Rossmann fold (PF01408) 4->139, Oxidoreductase family, C-terminal alpha/beta domain (PF02894) 154->231
MGG_04348	Magnaporthe oryzae 70-15 pectate lyase (324 aa)	pectate lyase	Pectate lyase (PF00544) 71->255
MGG_12501	Magnaporthe oryzae 70-15 hypothetical protein (458 aa)	pectinesterase precursor
MGG_10942	Magnaporthe oryzae 70-15 peptidase (770 aa)	peptidase	Dipeptidyl peptidase IV (DPP IV) N-terminal region (PF00930) 172->470, Prolyl oligopeptidase family (PF00326) 568->764
MGG_07560	Magnaporthe oryzae 70-15 hypothetical protein (396 aa)	peptidase a1 protein	Eukaryotic aspartyl protease (PF00026) 29->376
MGG_09354	Magnaporthe oryzae 70-15 hypothetical protein (799 aa)	peptide transporter mtd1	OPT oligopeptide transporter protein (PF03169) 99->769
MGG_04961	Magnaporthe oryzae 70-15 hypothetical protein (617 aa)	pheromone-regulated membrane protein
MGG_00099	Magnaporthe oryzae 70-15 hypothetical protein (536 aa)	phosphatidyl synthase protein	Haloacid dehalogenase-like hydrolase (PF13344) 181->286, HAD-hyrolase-like (PF13242) 413->499
MGG_00833	Magnaporthe oryzae 70-15 pH-response regulator protein palA/RIM20 (850 aa)	ph-response regulator protein pala rim20	BRO1-like domain (PF03097) 9->393, ALIX V-shaped domain binding to HIV (PF13949) 420->734
MGG_17928	Magnaporthe oryzae 70-15 hypothetical protein (421 aa)	pigment biosynthesis protein ayg1	Alpha/beta hydrolase family (PF12697) 218->399
MGG_17927	Magnaporthe oryzae 70-15 hypothetical protein (80 aa)	pigment biosynthesis protein ayg1
MGG_07856	Magnaporthe oryzae 70-15 pisatin demethylase (510 aa)	pisatin demethylase	Cytochrome P450 (PF00067) 40->488
MGG_06610	Magnaporthe oryzae 70-15 lipase (401 aa)	platelet-activating factor acetylhydrolase	Alpha/beta hydrolase family (PF12695) 128->285
MGG_05788	Magnaporthe oryzae 70-15 Poly(3-hydroxybutyrate) depolymerase (322 aa)	poly(3-hydroxybutyrate) depolymerase	Alpha/beta hydrolase family (PF12695) 64->223
MGG_12214	Magnaporthe oryzae 70-15 fatty acid synthase S-acetyltransferase (2626 aa)	polyketide synthase	Beta-ketoacyl synthase, N-terminal domain (PF00109) 7->254, Beta-ketoacyl synthase, C-terminal domain (PF02801) 263->380, Acyl transferase domain (PF00698) 611->951, Polyketide synthase dehydratase (PF14765) 1003->1321, Methyltransferase domain (PF08242) 1501->1613, Alcohol dehydrogenase GroES-like domain (PF08240) 1927->2006, Zinc-binding dehydrogenase (PF00107) 2047->2146, KR domain (PF08659) 2…
MGG_01922	Magnaporthe oryzae 70-15 polysaccharide deacetylase (315 aa)	polysaccharide deacetylase family protein	Polysaccharide deacetylase (PF01522) 41->147
MGG_00888	Magnaporthe oryzae 70-15 hypothetical protein (598 aa)	prefoldin subunit
MGG_10106	Magnaporthe oryzae 70-15 hypothetical protein (334 aa)	prestalk a differentiation protein a	NmrA-like family (PF05368) 15->253
MGG_15267	Magnaporthe oryzae 70-15 hypothetical protein (93 aa)	proline-rich antigen	CFEM domain (PF05730) 20->84
MGG_08548	Magnaporthe oryzae 70-15 proline-specific permease (588 aa)	proline-specific permease	Amino acid permease (PF00324) 84->551
MGG_02899	Magnaporthe oryzae 70-15 proline-specific permease (561 aa)	proline-specific permease	Amino acid permease (PF00324) 59->522
MGG_02191	Magnaporthe oryzae 70-15 hypothetical protein (337 aa)	protein
MGG_16813	Magnaporthe oryzae 70-15 hypothetical protein (364 aa)	pyridoxal reductase	Aldo/keto reductase family (PF00248) 53->340
MGG_02530	Magnaporthe oryzae 70-15 quinate permease (525 aa)	quinate permease	Sugar (and other) transporter (PF00083) 27->497
MGG_11870	Magnaporthe oryzae 70-15 hypothetical protein (612 aa)	related to lustrin a
MGG_07618	Magnaporthe oryzae 70-15 riboflavin kinase (723 aa)	riboflavin kinase	Riboflavin kinase (PF01687) 503->623
MGG_11496	Magnaporthe oryzae 70-15 hypothetical protein (431 aa)	rta1 domain-containing protein	RTA1 like protein (PF04479) 60->279
MGG_10207	Magnaporthe oryzae 70-15 hypothetical protein (483 aa)	rtc5_sormk ame: full=restriction of telomere capping protein 5
MGG_10216	Magnaporthe oryzae 70-15 hypothetical protein (488 aa)	salicylate hydroxylase	FAD binding domain (PF01494) 67->389
MGG_02247	Magnaporthe oryzae 70-15 SAM-dependent methyltransferase (325 aa)	sam-dependent methyltransferase	Methyltransferase domain (PF12847) 80->185
MGG_02239	Magnaporthe oryzae 70-15 hypothetical protein (172 aa)	scytalone dehydratase	Protein of unknown function (DUF3237) (PF11578) 31->160
MGG_07877	Magnaporthe oryzae 70-15 dipeptidyl-peptidase V (719 aa)	secreted dipeptidyl peptidase	Prolyl oligopeptidase family (PF00326) 498->710
MGG_09818	Magnaporthe oryzae 70-15 hypothetical protein (453 aa)	secretory aspartyl proteinase sap2p	Eukaryotic aspartyl protease (PF00026) 204->404
MGG_09019	Magnaporthe oryzae 70-15 hypothetical protein (194 aa)	secretory phospholipase a2	Prokaryotic phospholipase A2 (PF09056) 44->153
MGG_09352	Magnaporthe oryzae 70-15 minor extracellular protease vpr (907 aa)	serin endopeptidase	Subtilase family (PF00082) 148->592, Fn3-like domain (DUF1034) (PF06280) 604->723
MGG_13765	Magnaporthe oryzae 70-15 hypothetical protein (583 aa)	serine carboxypeptidase s28	Serine carboxypeptidase S28 (PF05577) 107->548
MGG_09246	Magnaporthe oryzae 70-15 protease (512 aa)	serine protease	Subtilase family (PF00082) 195->410
MGG_01453	Magnaporthe oryzae 70-15 hypothetical protein (529 aa)	serine-type peptidase	Serine carboxypeptidase S28 (PF05577) 64->465
MGG_02943	Magnaporthe oryzae 70-15 hypothetical protein (337 aa)	set domain-containing protein 5 protein	SET domain (PF00856) 93->137
MGG_09087	Magnaporthe oryzae 70-15 3-oxoacyl-[acyl-carrier-protein] reductase (231 aa)	short chain dehydrogenase oxidoreductase 2	short chain dehydrogenase (PF00106) 30->132
MGG_08405	Magnaporthe oryzae 70-15 retinol dehydrogenase 13 (323 aa)	short-chain dehydrogenase	short chain dehydrogenase (PF00106) 25->167
MGG_01368	Magnaporthe oryzae 70-15 hypothetical protein (238 aa)	short-chain dehydrogenase reductase sdr	short chain dehydrogenase (PF00106) 3->116
MGG_11410	Magnaporthe oryzae 70-15 hypothetical protein (616 aa)	sialidase-like protein
MGG_15048	Magnaporthe oryzae 70-15 NAD-dependent deacetylase sirtuin-5 (358 aa)	sir2 family histone deacetylase	Sir2 family (PF02146) 41->161, Sir2 family (PF02146) 235->301
MGG_10237	Magnaporthe oryzae 70-15 hypothetical protein (258 aa)	siroheme precorrin 2 oxidase and ferrochelatase domains
MGG_05716	Magnaporthe oryzae 70-15 hypothetical protein (176 aa)	small secreted protein
MGG_08639	Magnaporthe oryzae 70-15 hypothetical protein (215 aa)	spo12-like protein	Spo12 family (PF05032) 152->185
MGG_02120	Magnaporthe oryzae 70-15 sterigmatocystin 8-O-methyltransferase (469 aa)	sterigmatocystin 8-o-methyltransferase	O-methyltransferase (PF00891) 246->437
MGG_02224	Magnaporthe oryzae 70-15 hypothetical protein (274 aa)	succinate-semialdehyde dehydrogenase	BTB/POZ domain (PF00651) 14->85
MGG_08446	Magnaporthe oryzae 70-15 sugar transporter (532 aa)	sugar transporter	Sugar (and other) transporter (PF00083) 48->499
MGG_09677	Magnaporthe oryzae 70-15 hypothetical protein (570 aa)	tannase and feruloyl esterase	Tannase and feruloyl esterase (PF07519) 95->565
MGG_09381	Magnaporthe oryzae 70-15 hypothetical protein (300 aa)	tat pathway signal sequence protein	Domain of unknown function (DUF3328) (PF11807) 43->259
MGG_11560	Magnaporthe oryzae 70-15 taurine catabolism dioxygenase TauD (375 aa)	taurine catabolism dioxygenase	Taurine catabolism dioxygenase TauD, TfdA family (PF02668) 83->324
MGG_03098	Magnaporthe oryzae 70-15 thiazole biosynthetic enzyme (328 aa)	thiazole biosynthetic enzyme	Thi4 family (PF01946) 59->300
MGG_07738	Magnaporthe oryzae 70-15 hypothetical protein (460 aa)	tpa: zn 2cys6 transcription factor	Fungal Zn(2)-Cys(6) binuclear cluster domain (PF00172) 13->46
MGG_02006	Magnaporthe oryzae 70-15 hypothetical protein (360 aa)	transcription factor atf21	bZIP transcription factor (PF00170) 217->271
MGG_03030	Magnaporthe oryzae 70-15 hypothetical protein (256 aa)	transcription factor c2h2	Zinc-finger of C2H2 type (PF12874) 5->23, Zinc finger, C2H2 type (PF00096) 32->52, Zinc-finger double-stranded RNA-binding (PF12171) 61->82
MGG_07215	Magnaporthe oryzae 70-15 transcription factor Cmr1 (974 aa)	transcription factor cmr1	Zinc finger, C2H2 type (PF00096) 3->20, Zinc finger, C2H2 type (PF00096) 29->52, Fungal Zn(2)-Cys(6) binuclear cluster domain (PF00172) 75->103
MGG_04340	Magnaporthe oryzae 70-15 hypothetical protein (481 aa)	trichothecene 3-o-acetyltransferase	Transferase family (PF02458) 28->464
MGG_08498	Magnaporthe oryzae 70-15 hypothetical protein (512 aa)	trichothecene c-15 hydroxylase	Cytochrome P450 (PF00067) 70->484
MGG_09322	Magnaporthe oryzae 70-15 hypothetical protein (618 aa)	tripeptidyl peptidase precursor	Pro-kumamolisin, activation domain (PF09286) 37->180, Subtilase family (PF00082) 350->537
MGG_07559	Magnaporthe oryzae 70-15 tripeptidyl-peptidase 1 (576 aa)	tripeptidyl-peptidase 1	Pro-kumamolisin, activation domain (PF09286) 39->182, Subtilase family (PF00082) 347->502
MGG_00962	Magnaporthe oryzae 70-15 hypothetical protein (90 aa)	tubulin gamma chain protein
MGG_09614	Magnaporthe oryzae 70-15 hypothetical protein (388 aa)	tyrosinase	Common central domain of tyrosinase (PF00264) 142->329
MGG_07419	Magnaporthe oryzae 70-15 hypothetical protein (407 aa)	tyrosinase central domain protein	Common central domain of tyrosinase (PF00264) 114->345
MGG_05473	Magnaporthe oryzae 70-15 hypothetical protein (132 aa)	very large low complexity protein
MGG_13188	Magnaporthe oryzae 70-15 voltage-gated potassium channel subunit beta-2 (348 aa)	voltage-gated potassium channel subunit beta-2	Aldo/keto reductase family (PF00248) 25->335
MGG_04078	Magnaporthe oryzae 70-15 hypothetical protein (537 aa)	wsc domain-containing protein	Domain of unknown function (DUF1996) (PF09362) 34->289
MGG_17822	Magnaporthe oryzae 70-15 hypothetical protein (435 aa)	zinc carboxypeptidase	Zinc carboxypeptidase (PF00246) 138->425
MGG_07800	Magnaporthe oryzae 70-15 hypothetical protein (772 aa)	zn 2cys6 transcription factor	Fungal Zn(2)-Cys(6) binuclear cluster domain (PF00172) 52->87, Fungal specific transcription factor domain (PF04082) 214->445
MGG_15337	Magnaporthe oryzae 70-15 zygote-specific protein (75 aa)	zygote-specific protein
MGG_05126	Magnaporthe oryzae 70-15 hypothetical protein (280 aa)	zz type zinc finger domain-containing protein	Protein of unknown function (DUF3632) (PF12311) 65->175
