# Supplementary material for: The β‐1,3‐glucanosyltransferases (Gels) affect the structure of the rice blast fungal cell wall during appressorium‐mediated plant infection
Source: Cell Microbiol. 2016 Oct 11;19(3):e12659. doi: 10.1111/cmi.12659 (PMC5396357; doi:10.1111/cmi.12659)
Supplement: Supplementary file 1 — Supporting info item [file CMI-19-na-s001.zip › Table_S7.xlsx]

## Sheet: down_both_strains_padj_0_01_lfc
Gene	Broad Institute annotation	BLAST2GO annotation	Pfam
MGG_00611	Magnaporthe oryzae 70-15 2OG-Fe(II) oxygenase (347 aa)	2og-fe oxygenase family	non-haem dioxygenase in morphine synthesis N-terminal (PF14226) 24->152, 2OG-Fe(II) oxygenase superfamily (PF03171) 205->306
MGG_06585	Magnaporthe oryzae 70-15 hypothetical protein (396 aa)	3-beta hydroxysteroid dehydrogenase	NAD dependent epimerase/dehydratase family (PF01370) 10->289
MGG_09647	Magnaporthe oryzae 70-15 acyl-CoA synthetase (535 aa)	acyl- synthetase	AMP-binding enzyme (PF00501) 11->427, AMP-binding enzyme C-terminal domain (PF13193) 436->513
MGG_05351	Magnaporthe oryzae 70-15 hypothetical protein (422 aa)	agglutinin isolectin 1	Chitin recognition protein (PF00187) 272->306
MGG_03896	Magnaporthe oryzae 70-15 hypothetical protein (360 aa)	alpha beta hydrolase fold protein	Alpha/beta hydrolase family (PF12697) 61->341
MGG_12936	Magnaporthe oryzae 70-15 alternative oxidase (378 aa)	alternative oxidase	Alternative oxidase (PF01786) 82->315
MGG_00289	Magnaporthe oryzae 70-15 amino-acid permease inda1 (578 aa)	amino-acid permease inda1	Amino acid permease (PF00324) 70->534
MGG_04956	Magnaporthe oryzae 70-15 hypothetical protein (701 aa)	amp-binding enzyme	AMP-binding enzyme (PF00501) 99->564
MGG_11634	Magnaporthe oryzae 70-15 ankyrin repeat and SOCS box protein 16 (991 aa)	ankyrin repeat domain containing protein	Ankyrin repeats (3 copies) (PF12796) 418->504, Ankyrin repeats (3 copies) (PF12796) 516->609, Ankyrin repeats (3 copies) (PF12796) 622->700, Ankyrin repeats (3 copies) (PF12796) 723->796, Ankyrin repeats (3 copies) (PF12796) 829->921
MGG_13332	Magnaporthe oryzae 70-15 aquaporin (299 aa)	aquaporin	Major intrinsic protein (PF00230) 39->257
MGG_10031	Magnaporthe oryzae 70-15 hypothetical protein (405 aa)	archaeal flagellin n-terminal-like domain-containing protein
MGG_04017	Magnaporthe oryzae 70-15 L-asparaginase (541 aa)	asparaginase-domain-containing protein	Asparaginase (PF00710) 20->371, Ankyrin repeats (3 copies) (PF12796) 418->510
MGG_08918	Magnaporthe oryzae 70-15 ATP-binding cassette sub-family G member 2 (656 aa)	atp-binding cassette sub-family g member 2	ABC transporter (PF00005) 74->228, ABC-2 type transporter (PF01061) 378->588
MGG_07331	Magnaporthe oryzae 70-15 1,3-beta-glucanosyltransferase gel1 (447 aa)	-beta-glucanosyltransferase gel1	Glucanosyltransferase (PF03198) 25->325
MGG_11861	Magnaporthe oryzae 70-15 1,3-beta-glucanosyltransferase gel4 (529 aa)	-beta-glucanosyltransferase gel4	Glucanosyltransferase (PF03198) 16->333, X8 domain (PF07983) 382->457
MGG_07500	Magnaporthe oryzae 70-15 bilirubin oxidase (628 aa)	bilirubin oxidase	Multicopper oxidase (PF07732) 107->218, Multicopper oxidase (PF00394) 257->344, Multicopper oxidase (PF07731) 429->534
MGG_08046	Magnaporthe oryzae 70-15 bilirubin oxidase (621 aa)	bilirubin oxidase	Multicopper oxidase (PF07732) 71->185, Multicopper oxidase (PF00394) 231->311, Multicopper oxidase (PF07731) 389->494
MGG_02775	Magnaporthe oryzae 70-15 hypothetical protein (375 aa)	c2h2 finger domain	Zinc-finger double domain (PF13465) 271->296
MGG_05580	Magnaporthe oryzae 70-15 CAIB/BAIF family enzyme (658 aa)	caib baif family enzyme	CoA-transferase family III (PF02515) 368->508
MGG_07573	Magnaporthe oryzae 70-15 hypothetical protein (1060 aa)	calpain family cysteine protease	Calpain family cysteine protease (PF00648) 179->261, Calpain family cysteine protease (PF00648) 295->470
MGG_14872	Magnaporthe oryzae 70-15 calpain-9 (798 aa)	calpain family cysteine protease protein	Calpain family cysteine protease (PF00648) 129->208, Calpain family cysteine protease (PF00648) 236->404
MGG_09717	Magnaporthe oryzae 70-15 hypothetical protein (719 aa)	carbohydrate-binding module family 18 protein	FAD binding domain (PF01565) 275->410, Berberine and berberine like (PF08031) 670->716
MGG_09248	Magnaporthe oryzae 70-15 hypothetical protein (163 aa)	carbohydrate-binding module family 18 protein
MGG_04202	Magnaporthe oryzae 70-15 MAS3 protein (291 aa)	cell surface protein	Protein of unknown function (DUF3129) (PF11327) 17->253
MGG_10298	Magnaporthe oryzae 70-15 hypothetical protein (634 aa)	cell wall anchored	Kelch motif (PF13854) 281->329
MGG_05181	Magnaporthe oryzae 70-15 hypothetical protein (762 aa)	cell wall anchored protein	Kelch motif (PF13854) 269->300
MGG_08354	Magnaporthe oryzae 70-15 hypothetical protein (259 aa)	cell wall protein
MGG_09604	Magnaporthe oryzae 70-15 hypothetical protein (399 aa)	cfem domain-containing protein
MGG_07565	Magnaporthe oryzae 70-15 hypothetical protein (429 aa)	cfem domain-containing protein	CFEM domain (PF05730) 31->96
MGG_10438	Magnaporthe oryzae 70-15 hypothetical protein (501 aa)	cfem domain-containing protein
MGG_05105	Magnaporthe oryzae 70-15 hypothetical protein (304 aa)	cfem domain-containing protein
MGG_02935	Magnaporthe oryzae 70-15 hypothetical protein (499 aa)	cfem domain-containing protein
MGG_15185	Magnaporthe oryzae 70-15 agglutinin isolectin 1 (399 aa)	chitin binding protein
MGG_07623	Magnaporthe oryzae 70-15 hypothetical protein (122 aa)	chitin deacetylase 1
MGG_06064	Magnaporthe oryzae 70-15 chitin synthase D (829 aa)	chitin synthase d	Chitin synthase (PF03142) 254->542
MGG_08601	Magnaporthe oryzae 70-15 choline-sulfatase (578 aa)	choline-sulfatase	Sulfatase (PF00884) 39->383, Choline sulfatase enzyme C terminal (PF12411) 501->554
MGG_09000	Magnaporthe oryzae 70-15 CMGC/CDK protein kinase (720 aa)	cmgc cdk protein kinase	Protein kinase domain (PF00069) 383->670
MGG_00423	Magnaporthe oryzae 70-15 laccase TilA (369 aa)	conidial pigment biosynthesis oxidase arb2 brown2	Multicopper oxidase (PF00394) 116->194
MGG_09102	Magnaporthe oryzae 70-15 laccase-1 (603 aa)	conidial pigment biosynthesis oxidase arb2 brown2	Multicopper oxidase (PF07732) 28->140, Multicopper oxidase (PF00394) 170->346, Multicopper oxidase (PF07731) 461->573
MGG_02246	Magnaporthe oryzae 70-15 hypothetical protein (86 aa)	conidiation-specific protein 6	Conidiation protein 6 (PF10346) 5->34, Conidiation protein 6 (PF10346) 50->84
MGG_04393	Magnaporthe oryzae 70-15 hypothetical protein (119 aa)	cutinase transcription factor 1 protein
MGG_04911	Magnaporthe oryzae 70-15 cytochrome P450 3A5 (548 aa)	cytochrome p450 3a5	Cytochrome P450 (PF00067) 104->541
MGG_02689	Magnaporthe oryzae 70-15 D-arabinono-1,4-lactone oxidase (549 aa)	d-arabinono- -lactone oxidase	FAD binding domain (PF01565) 52->187, D-arabinono-1,4-lactone oxidase (PF04030) 211->509
MGG_05938	Magnaporthe oryzae 70-15 2,2-dialkylglycine decarboxylase (452 aa)	-dialkylglycine decarboxylase	Aminotransferase class-III (PF00202) 36->377
MGG_16710	Magnaporthe oryzae 70-15 hypothetical protein (390 aa)	dna-binding protein	Protein of unknown function (DUF3140) (PF11338) 10->116
MGG_07571	Magnaporthe oryzae 70-15 LysM domain-containing protein (143 aa)	domain-containing protein	LysM domain (PF01476) 53->90, LysM domain (PF01476) 123->141
MGG_12612	Magnaporthe oryzae 70-15 drug resistance transporter (642 aa)	drug resistance transporter	Major Facilitator Superfamily (PF07690) 74->482
MGG_02308	Magnaporthe oryzae 70-15 hypothetical protein (276 aa)	duf1275 domain protein	Protein of unknown function (DUF1275) (PF06912) 37->262
MGG_16408	Magnaporthe oryzae 70-15 hypothetical protein (144 aa)	duf636 domain protein	Glutathione-dependent formaldehyde-activating enzyme (PF04828) 27->122
MGG_02294	Magnaporthe oryzae 70-15 ent-kaurene oxidase (540 aa)	ent-kaurene oxidase	Cytochrome P450 (PF00067) 181->515
MGG_08291	Magnaporthe oryzae 70-15 hypothetical protein (154 aa)	extracellular serine-rich protein
MGG_02915	Magnaporthe oryzae 70-15 FAD binding domain-containing protein (516 aa)	fad binding domain-containing protein	FAD binding domain (PF01565) 80->214, Berberine and berberine like (PF08031) 468->512
MGG_12222	Magnaporthe oryzae 70-15 F-box domain-containing protein (473 aa)	f-box domain protein
MGG_02942	Magnaporthe oryzae 70-15 hypothetical protein (653 aa)	f-box domain-containing protein
MGG_02261	Magnaporthe oryzae 70-15 feruloyl esterase B (653 aa)	feruloyl esterase b	Tannase and feruloyl esterase (PF07519) 199->648
MGG_00835	Magnaporthe oryzae 70-15 flotillin domain-containing protein (503 aa)	flotillin domain-containing protein	SPFH domain / Band 7 family (PF01145) 27->217
MGG_06524	Magnaporthe oryzae 70-15 fructose-2,6-bisphosphatase (444 aa)	fructose- -bisphosphatase	6-phosphofructo-2-kinase (PF01591) 11->225, Histidine phosphatase superfamily (branch 1) (PF00300) 228->378
MGG_10197	Magnaporthe oryzae 70-15 hypothetical protein (727 aa)	fungal specific transcription factor	Fungal Zn(2)-Cys(6) binuclear cluster domain (PF00172) 16->53, Fungal specific transcription factor domain (PF04082) 284->444
MGG_05879	Magnaporthe oryzae 70-15 hypothetical protein (244 aa)	gdsl-like lipase acylhydrolase	GDSL-like Lipase/Acylhydrolase (PF00657) 33->227
MGG_14279	Magnaporthe oryzae 70-15 glutamine synthetase (359 aa)	glutamine synthetase	Glutamine synthetase, beta-Grasp domain (PF03951) 24->102, Glutamine synthetase, catalytic domain (PF00120) 111->353
MGG_08458	Magnaporthe oryzae 70-15 hypothetical protein (431 aa)	glycoside hydrolase family 18 protein	Glycosyl hydrolases family 18 (PF00704) 82->405
MGG_02069	Magnaporthe oryzae 70-15 glyoxalase/bleomycin resistance protein/dioxygenase (132 aa)	glyoxalase bleomycin resistance protein dioxygenase	Glyoxalase-like domain (PF12681) 13->123
MGG_10574	Magnaporthe oryzae 70-15 GNAT family N-acetyltransferase (175 aa)	gnat family n-acetyltransferase	Acetyltransferase (GNAT) domain (PF13508) 66->142
MGG_11693	Magnaporthe oryzae 70-15 hypothetical protein (573 aa)	gpcr -type	Regulator of G protein signaling domain (PF00615) 380->535
MGG_14179	Magnaporthe oryzae 70-15 hypothetical protein (224 aa)	gpi anchored cell wall protein	Ubiquitin 3 binding protein But2 C-terminal domain (PF09792) 64->211
MGG_11962	Magnaporthe oryzae 70-15 G-protein coupled receptor (618 aa)	g-protein coupled receptor	7 transmembrane receptor (Secretin family) (PF00002) 30->214
MGG_14701	Magnaporthe oryzae 70-15 hypothetical protein (429 aa)	g-protein coupled receptor 1	G protein-coupled glucose receptor regulating Gpa2 (PF11710) 28->212, G protein-coupled glucose receptor regulating Gpa2 C-term (PF11970) 258->325
MGG_05648	Magnaporthe oryzae 70-15 hypothetical protein (218 aa)	hd domain-containing protein	HD domain (PF01966) 34->146
MGG_13324	Magnaporthe oryzae 70-15 hypothetical protein (1324 aa)	het-s domain protein
MGG_00203	Magnaporthe oryzae 70-15 hypothetical protein (676 aa)	het-s domain protein	Prion-inhibition and propagation (PF14479) 14->218
MGG_07517	Magnaporthe oryzae 70-15 hypothetical protein (789 aa)	hisactophilin c49s mutant phototropin phy3 fusion protein	PAS domain (PF13426) 346->448
MGG_02548	Magnaporthe oryzae 70-15 hypothetical protein (571 aa)	hsp70 protein	Hsp70 protein (PF00012) 144->213
MGG_00177	Magnaporthe oryzae 70-15 hypothetical protein (391 aa)	hypothetical protein MGG_00177
MGG_00259	Magnaporthe oryzae 70-15 hypothetical protein (148 aa)	hypothetical protein MGG_00259
MGG_00277	Magnaporthe oryzae 70-15 hypothetical protein (451 aa)	hypothetical protein MGG_00277
MGG_00290	Magnaporthe oryzae 70-15 hypothetical protein (215 aa)	hypothetical protein MGG_00290
MGG_00325	Magnaporthe oryzae 70-15 hypothetical protein (516 aa)	hypothetical protein MGG_00325	Protein of unknown function (DUF1308) (PF07000) 62->434
MGG_00433	Magnaporthe oryzae 70-15 hypothetical protein (205 aa)	hypothetical protein MGG_00433
MGG_00798	Magnaporthe oryzae 70-15 hypothetical protein (624 aa)	hypothetical protein MGG_00798
MGG_00914	Magnaporthe oryzae 70-15 hypothetical protein (134 aa)	hypothetical protein MGG_00914
MGG_01199	Magnaporthe oryzae 70-15 hypothetical protein (336 aa)	hypothetical protein MGG_01199
MGG_01214	Magnaporthe oryzae 70-15 hypothetical protein (267 aa)	hypothetical protein MGG_01214
MGG_01273	Magnaporthe oryzae 70-15 hypothetical protein (353 aa)	hypothetical protein MGG_01273
MGG_01539	Magnaporthe oryzae 70-15 hypothetical protein (71 aa)	hypothetical protein MGG_01539
MGG_01910	Magnaporthe oryzae 70-15 hypothetical protein (289 aa)	hypothetical protein MGG_01910
MGG_01932	Magnaporthe oryzae 70-15 hypothetical protein (268 aa)	hypothetical protein MGG_01932	Domain of unknown function (DUF3328) (PF11807) 52->255
MGG_02717	Magnaporthe oryzae 70-15 hypothetical protein (190 aa)	hypothetical protein MGG_02717	Protein of unknown function (DUF1517) (PF07466) 23->101
MGG_02756	Magnaporthe oryzae 70-15 hypothetical protein (276 aa)	hypothetical protein MGG_02756
MGG_02889	Magnaporthe oryzae 70-15 hypothetical protein (185 aa)	hypothetical protein MGG_02889
MGG_03308	Magnaporthe oryzae 70-15 hypothetical protein (163 aa)	hypothetical protein MGG_03308
MGG_03327	Magnaporthe oryzae 70-15 hypothetical protein (257 aa)	hypothetical protein MGG_03327
MGG_03715	Magnaporthe oryzae 70-15 hypothetical protein (208 aa)	hypothetical protein MGG_03715
MGG_03767	Magnaporthe oryzae 70-15 hypothetical protein (419 aa)	hypothetical protein MGG_03767
MGG_03807	Magnaporthe oryzae 70-15 hypothetical protein (228 aa)	hypothetical protein MGG_03807
MGG_04411	Magnaporthe oryzae 70-15 hypothetical protein (214 aa)	hypothetical protein MGG_04411
MGG_04644	Magnaporthe oryzae 70-15 hypothetical protein (706 aa)	hypothetical protein MGG_04644
MGG_04835	Magnaporthe oryzae 70-15 hypothetical protein (336 aa)	hypothetical protein MGG_04835
MGG_04836	Magnaporthe oryzae 70-15 hypothetical protein (488 aa)	hypothetical protein MGG_04836
MGG_04925	Magnaporthe oryzae 70-15 hypothetical protein (199 aa)	hypothetical protein MGG_04925
MGG_05110	Magnaporthe oryzae 70-15 hypothetical protein (380 aa)	hypothetical protein MGG_05110
MGG_05114	Magnaporthe oryzae 70-15 hypothetical protein (554 aa)	hypothetical protein MGG_05114
MGG_05186	Magnaporthe oryzae 70-15 hypothetical protein (167 aa)	hypothetical protein MGG_05186
MGG_05411	Magnaporthe oryzae 70-15 hypothetical protein (716 aa)	hypothetical protein MGG_05411
MGG_05813	Magnaporthe oryzae 70-15 hypothetical protein (133 aa)	hypothetical protein MGG_05813
MGG_05818	Magnaporthe oryzae 70-15 hypothetical protein (141 aa)	hypothetical protein MGG_05818
MGG_05978	Magnaporthe oryzae 70-15 hypothetical protein (188 aa)	hypothetical protein MGG_05978
MGG_06081	Magnaporthe oryzae 70-15 hypothetical protein (227 aa)	hypothetical protein MGG_06081
MGG_06146	Magnaporthe oryzae 70-15 hypothetical protein (437 aa)	hypothetical protein MGG_06146
MGG_06578	Magnaporthe oryzae 70-15 hypothetical protein (400 aa)	hypothetical protein MGG_06578
MGG_06751	Magnaporthe oryzae 70-15 hypothetical protein (225 aa)	hypothetical protein MGG_06751	Virulence factor BrkB (PF03631) 32->178
MGG_06800	Magnaporthe oryzae 70-15 hypothetical protein (178 aa)	hypothetical protein MGG_06800	Phosphatidylethanolamine-binding protein (PF01161) 34->132
MGG_06832	Magnaporthe oryzae 70-15 hypothetical protein (640 aa)	hypothetical protein MGG_06832
MGG_06934	Magnaporthe oryzae 70-15 hypothetical protein (405 aa)	hypothetical protein MGG_06934
MGG_07292	Magnaporthe oryzae 70-15 hypothetical protein (283 aa)	hypothetical protein MGG_07292
MGG_07311	Magnaporthe oryzae 70-15 hypothetical protein (236 aa)	hypothetical protein MGG_07311
MGG_07748	Magnaporthe oryzae 70-15 hypothetical protein (179 aa)	hypothetical protein MGG_07748
MGG_08086	Magnaporthe oryzae 70-15 hypothetical protein (101 aa)	hypothetical protein MGG_08086
MGG_08373	Magnaporthe oryzae 70-15 hypothetical protein (184 aa)	hypothetical protein MGG_08373
MGG_08462	Magnaporthe oryzae 70-15 hypothetical protein (619 aa)	hypothetical protein MGG_08462
MGG_08529	Magnaporthe oryzae 70-15 hypothetical protein (129 aa)	hypothetical protein MGG_08529
MGG_08659	Magnaporthe oryzae 70-15 hypothetical protein (154 aa)	hypothetical protein MGG_08659
MGG_08759	Magnaporthe oryzae 70-15 hypothetical protein (243 aa)	hypothetical protein MGG_08759
MGG_08817	Magnaporthe oryzae 70-15 hypothetical protein (119 aa)	hypothetical protein MGG_08817
MGG_09001	Magnaporthe oryzae 70-15 hypothetical protein (120 aa)	hypothetical protein MGG_09001
MGG_09241	Magnaporthe oryzae 70-15 hypothetical protein (315 aa)	hypothetical protein MGG_09241
MGG_09252	Magnaporthe oryzae 70-15 hypothetical protein (190 aa)	hypothetical protein MGG_09252
MGG_09473	Magnaporthe oryzae 70-15 hypothetical protein (118 aa)	hypothetical protein MGG_09473
MGG_09610	Magnaporthe oryzae 70-15 hypothetical protein (290 aa)	hypothetical protein MGG_09610	Alpha/beta hydrolase family (PF12697) 45->276
MGG_09723	Magnaporthe oryzae 70-15 hypothetical protein (198 aa)	hypothetical protein MGG_09723
MGG_09864	Magnaporthe oryzae 70-15 hypothetical protein (377 aa)	hypothetical protein MGG_09864
MGG_09964	Magnaporthe oryzae 70-15 hypothetical protein (735 aa)	hypothetical protein MGG_09964
MGG_09998	Magnaporthe oryzae 70-15 hypothetical protein (94 aa)	hypothetical protein MGG_09998
MGG_11255	Magnaporthe oryzae 70-15 hypothetical protein (59 aa)	hypothetical protein MGG_11255
MGG_11285	Magnaporthe oryzae 70-15 hypothetical protein (72 aa)	hypothetical protein MGG_11285
MGG_12315	Magnaporthe oryzae 70-15 hypothetical protein (76 aa)	hypothetical protein MGG_12315
MGG_12484	Magnaporthe oryzae 70-15 hypothetical protein (524 aa)	hypothetical protein MGG_12484	PAN domain (PF00024) 408->449
MGG_12522	Magnaporthe oryzae 70-15 hypothetical protein (90 aa)	hypothetical protein MGG_12522
MGG_12552	Magnaporthe oryzae 70-15 hypothetical protein (92 aa)	hypothetical protein MGG_12552
MGG_12974	Magnaporthe oryzae 70-15 hypothetical protein (154 aa)	hypothetical protein MGG_12974
MGG_13276	Magnaporthe oryzae 70-15 hypothetical protein (196 aa)	hypothetical protein MGG_13276
MGG_13756	Magnaporthe oryzae 70-15 hypothetical protein (270 aa)	hypothetical protein MGG_13756
MGG_13926	Magnaporthe oryzae 70-15 hypothetical protein (600 aa)	hypothetical protein MGG_13926	Regulator of G protein signaling domain (PF00615) 387->564
MGG_14716	Magnaporthe oryzae 70-15 hypothetical protein (158 aa)	hypothetical protein MGG_14716
MGG_14783	Magnaporthe oryzae 70-15 hypothetical protein (64 aa)	hypothetical protein MGG_14783
MGG_15150	Magnaporthe oryzae 70-15 hypothetical protein (109 aa)	hypothetical protein MGG_15150
MGG_15154	Magnaporthe oryzae 70-15 hypothetical protein (71 aa)	hypothetical protein MGG_15154
MGG_15710	Magnaporthe oryzae 70-15 hypothetical protein (64 aa)	hypothetical protein MGG_15710, partial
MGG_15773	Magnaporthe oryzae 70-15 hypothetical protein (160 aa)	hypothetical protein MGG_15773
MGG_15960	Magnaporthe oryzae 70-15 hypothetical protein (68 aa)	hypothetical protein MGG_15960
MGG_16044	Magnaporthe oryzae 70-15 hypothetical protein (413 aa)	hypothetical protein MGG_16044
MGG_16216	Magnaporthe oryzae 70-15 hypothetical protein (106 aa)	hypothetical protein MGG_16216
MGG_16253	Magnaporthe oryzae 70-15 hypothetical protein (197 aa)	hypothetical protein MGG_16253
MGG_16332	Magnaporthe oryzae 70-15 hypothetical protein (60 aa)	hypothetical protein MGG_16332
MGG_16633	Magnaporthe oryzae 70-15 hypothetical protein (269 aa)	hypothetical protein MGG_16633
MGG_16634	Magnaporthe oryzae 70-15 hypothetical protein (113 aa)	hypothetical protein MGG_16634
MGG_16639	Magnaporthe oryzae 70-15 hypothetical protein (134 aa)	hypothetical protein MGG_16639
MGG_16690	Magnaporthe oryzae 70-15 hypothetical protein (168 aa)	hypothetical protein MGG_16690
MGG_17280	Magnaporthe oryzae 70-15 hypothetical protein (117 aa)	hypothetical protein MGG_17280
MGG_17458	Magnaporthe oryzae 70-15 hypothetical protein (52 aa)	hypothetical protein MGG_17458
MGG_17473	Magnaporthe oryzae 70-15 hypothetical protein (235 aa)	hypothetical protein MGG_17473
MGG_17813	Magnaporthe oryzae 70-15 hypothetical protein (587 aa)	hypothetical protein MGG_17813
MGG_17975	Magnaporthe oryzae 70-15 hypothetical protein (457 aa)	hypothetical protein MGG_17975
MGG_17984	Magnaporthe oryzae 70-15 hypothetical protein (137 aa)	hypothetical protein MGG_17984
MGG_18005	Magnaporthe oryzae 70-15 hypothetical protein (89 aa)	hypothetical protein MGG_18005
MGG_18050	Magnaporthe oryzae 70-15 hypothetical protein (113 aa)	hypothetical protein MGG_18050
MGG_05327	Magnaporthe oryzae 70-15 hypothetical protein (208 aa)	hypothetical protein OOU_Y34scaffold00033g43
MGG_13797	Magnaporthe oryzae 70-15 hypothetical protein (109 aa)	hypothetical protein OOU_Y34scaffold00500g1, partial
MGG_14145	Magnaporthe oryzae 70-15 hypothetical protein (517 aa)	hypothetical protein OOU_Y34scaffold00507g3
MGG_12611	Magnaporthe oryzae 70-15 hypothetical protein (561 aa)	hypothetical protein OOU_Y34scaffold00666g101
MGG_01149	Magnaporthe oryzae 70-15 hypothetical protein (149 aa)	immunoreactive protein	CFEM domain (PF05730) 29->93
MGG_00755	Magnaporthe oryzae 70-15 indoleamine 2,3-dioxygenase (498 aa)	indoleamine -dioxygenase family protein	Indoleamine 2,3-dioxygenase (PF01231) 25->422
MGG_08167	Magnaporthe oryzae 70-15 initiator tRNA phosphoribosyl transferase (498 aa)	initiator trna phosphoribosyl transferase	Initiator tRNA phosphoribosyl transferase (PF04179) 26->493
MGG_10571	Magnaporthe oryzae 70-15 hypothetical protein (454 aa)	integral membrane protein
MGG_09865	Magnaporthe oryzae 70-15 integral membrane protein (468 aa)	integral membrane protein
MGG_13656	Magnaporthe oryzae 70-15 hypothetical protein (519 aa)	integral membrane protein
MGG_01398	Magnaporthe oryzae 70-15 hypothetical protein (539 aa)	integral membrane protein
MGG_14548	Magnaporthe oryzae 70-15 integral membrane protein (566 aa)	integral membrane protein	Major Facilitator Superfamily (PF07690) 79->488
MGG_10257	Magnaporthe oryzae 70-15 hypothetical protein (444 aa)	integral membrane protein
MGG_05352	Magnaporthe oryzae 70-15 hypothetical protein (405 aa)	integral membrane protein
MGG_08982	Magnaporthe oryzae 70-15 hypothetical protein (334 aa)	integral membrane protein
MGG_13464	Magnaporthe oryzae 70-15 laccase (610 aa)	laccase	Multicopper oxidase (PF07732) 96->205, Multicopper oxidase (PF00394) 215->362, Multicopper oxidase (PF07731) 432->564
MGG_08127	Magnaporthe oryzae 70-15 laccase-2 (605 aa)	laccase precursor	Multicopper oxidase (PF07732) 116->215, Multicopper oxidase (PF00394) 227->371, Multicopper oxidase (PF07731) 440->568
MGG_10859	Magnaporthe oryzae 70-15 heme peroxidase (1154 aa)	linoleate diol synthase	Animal haem peroxidase (PF03098) 202->673, Cytochrome P450 (PF00067) 1034->1103
MGG_07815	Magnaporthe oryzae 70-15 hypothetical protein (203 aa)	litaf-like zinc finger domain-containing protein	LITAF-like zinc ribbon domain (PF10601) 124->192
MGG_06950	Magnaporthe oryzae 70-15 L-serine dehydratase (345 aa)	l-serine dehydratase	Pyridoxal-phosphate dependent enzyme (PF00291) 14->326
MGG_02840	Magnaporthe oryzae 70-15 hypothetical protein (592 aa)	major facilitator superfamily transporter	Major Facilitator Superfamily (PF07690) 94->508
MGG_09076	Magnaporthe oryzae 70-15 hypothetical protein (441 aa)	major facilitator superfamily transporter	Major Facilitator Superfamily (PF07690) 53->354
MGG_02274	Magnaporthe oryzae 70-15 hypothetical protein (290 aa)	methyltransferase -	Methyltransferase domain (PF13489) 55->161
MGG_08161	Magnaporthe oryzae 70-15 hypothetical protein (380 aa)	methyltransferase domain-containing protein	Methyltransferase domain (PF13489) 143->242
MGG_01546	Magnaporthe oryzae 70-15 hypothetical protein (83 aa)	methyltransferase domain-containing protein
MGG_01547	Magnaporthe oryzae 70-15 hypothetical protein (195 aa)	methyltransferase domain-containing protein	Methyltransferase domain (PF13489) 10->109
MGG_00606	Magnaporthe oryzae 70-15 hypothetical protein (482 aa)	mfs transporter	Major Facilitator Superfamily (PF07690) 51->375
MGG_05693	Magnaporthe oryzae 70-15 MIF domain-containing protein (393 aa)	mif domain-containing protein	Macrophage migration inhibitory factor (MIF) (PF01187) 165->276
MGG_07489	Magnaporthe oryzae 70-15 mitochondrial phosphate carrier protein (309 aa)	mitochondrial phosphate carrier protein	Mitochondrial carrier protein (PF00153) 22->101, Mitochondrial carrier protein (PF00153) 119->201, Mitochondrial carrier protein (PF00153) 215->299
MGG_09103	Magnaporthe oryzae 70-15 hypothetical protein (677 aa)	multicopper oxidase	Multicopper oxidase (PF07732) 84->195, Multicopper oxidase (PF00394) 251->398, Multicopper oxidase (PF07731) 515->645
MGG_11124	Magnaporthe oryzae 70-15 Na(+)/H(+) antiporter (582 aa)	na(+) h(+) antiporter	Sodium/hydrogen exchanger family (PF00999) 1->419
MGG_00620	Magnaporthe oryzae 70-15 N-acetylglucosamine-6-phosphate deacetylase (450 aa)	n-acetylglucosamine-6-phosphate deacetylase	Amidohydrolase (PF13594) 57->113, Amidohydrolase (PF13147) 342->406
MGG_09355	Magnaporthe oryzae 70-15 NACHT domain-containing protein (2185 aa)	nacht domain protein	AAA ATPase domain (PF13191) 319->462
MGG_09238	Magnaporthe oryzae 70-15 hypothetical protein (293 aa)	nad dependent epimerase dehydratase protein	RmlD substrate binding domain (PF04321) 5->229
MGG_08173	Magnaporthe oryzae 70-15 NADP-dependent malic enzyme (670 aa)	nadp-dependent malic enzyme	Malic enzyme, N-terminal domain (PF00390) 172->350, Malic enzyme, NAD binding domain (PF03949) 363->630
MGG_09941	Magnaporthe oryzae 70-15 nod factor export ATP-binding protein I (1620 aa)	nod factor export atp-binding protein i	ABC-2 family transporter protein (PF12698) 181->454, ABC transporter (PF00005) 513->646, ABC-2 family transporter protein (PF12698) 959->1236, ABC transporter (PF00005) 1311->1450
MGG_01933	Magnaporthe oryzae 70-15 hypothetical protein (481 aa)	outer membrane autotransporter	Esterase-like activity of phytase (PF13449) 41->444
MGG_07522	Magnaporthe oryzae 70-15 hypothetical protein (620 aa)	peptidoglycan binding domain-containing protein	Uncharacterized alpha/beta hydrolase domain (DUF2235) (PF09994) 15->319
MGG_05393	Magnaporthe oryzae 70-15 hypothetical protein (257 aa)	phenol 2-monooxygenase
MGG_06452	Magnaporthe oryzae 70-15 hypothetical protein (547 aa)	pheromone receptor	Pheromone A receptor (PF02076) 31->320
MGG_03299	Magnaporthe oryzae 70-15 phosphate:H+ symporter (585 aa)	phosphate:h+ symporter	Sugar (and other) transporter (PF00083) 72->543
MGG_00450	Magnaporthe oryzae 70-15 phosphoenolpyruvate carboxykinase (602 aa)	phosphoenolpyruvate carboxykinase	Phosphoenolpyruvate carboxykinase (PF01293) 87->553
MGG_01637	Magnaporthe oryzae 70-15 phosphomannomutase (265 aa)	phosphomannomutase	Eukaryotic phosphomannomutase (PF03332) 35->263
MGG_09795	Magnaporthe oryzae 70-15 hypothetical protein (212 aa)	plac8 family protein	PLAC8 family (PF04749) 74->176
MGG_08803	Magnaporthe oryzae 70-15 hypothetical protein (731 aa)	plasma membrane g-protein coupled receptor	G protein-coupled glucose receptor regulating Gpa2 (PF11710) 24->212, G protein-coupled glucose receptor regulating Gpa2 C-term (PF11970) 546->626
MGG_09645	Magnaporthe oryzae 70-15 polyketide synthase (2127 aa)	polyketide synthase	Beta-ketoacyl synthase, N-terminal domain (PF00109) 52->293, Beta-ketoacyl synthase, C-terminal domain (PF02801) 302->417, Acyl transferase domain (PF00698) 574->890, Polyketide synthase dehydratase (PF14765) 938->1230, KR domain (PF08659) 1719->1903, Phosphopantetheine attachment site (PF00550) 2051->2101
MGG_09096	Magnaporthe oryzae 70-15 hypothetical protein (1260 aa)	protein	Heterokaryon incompatibility protein (HET) (PF06985) 613->766
MGG_08461	Magnaporthe oryzae 70-15 hypothetical protein (371 aa)	protein indc11	Alcohol dehydrogenase GroES-like domain (PF08240) 42->105, Zinc-binding dehydrogenase (PF13602) 206->364
MGG_13697	Magnaporthe oryzae 70-15 hypothetical protein (355 aa)	protein kinase-like domain	Lipopolysaccharide kinase (Kdo/WaaP) family (PF06293) 271->327
MGG_11537	Magnaporthe oryzae 70-15 hypothetical protein (384 aa)	protein kinase-like domain	Phosphotransferase enzyme family (PF01636) 57->208
MGG_07615	Magnaporthe oryzae 70-15 protoporphyrinogen oxidase (243 aa)	protoporphyrinogen oxidase	Methyltransferase small domain (PF05175) 73->195
MGG_06794	Magnaporthe oryzae 70-15 puromycin resistance protein pur8 (605 aa)	puromycin resistance protein pur8	Major Facilitator Superfamily (PF07690) 96->498
MGG_06534	Magnaporthe oryzae 70-15 retinol dehydrogenase 12 (316 aa)	retinol dehydrogenase 12	short chain dehydrogenase (PF00106) 21->169
MGG_10800	Magnaporthe oryzae 70-15 sarcosine oxidase (454 aa)	sarcosine oxidase	FAD dependent oxidoreductase (PF01266) 24->409
MGG_08429	Magnaporthe oryzae 70-15 hypothetical protein (681 aa)	serin endopeptidase	Subtilase family (PF00082) 2->401, Fn3-like domain (DUF1034) (PF06280) 424->527
MGG_07614	Magnaporthe oryzae 70-15 hypothetical protein (915 aa)	serine threonine protein kinase	Mechanosensitive ion channel (PF00924) 570->725
MGG_09519	Magnaporthe oryzae 70-15 AGC/NDR protein kinase (489 aa)	serine threonine-protein kinase cot-1	Protein kinase domain (PF00069) 99->253, Protein kinase domain (PF00069) 304->409
MGG_08989	Magnaporthe oryzae 70-15 hypothetical protein (272 aa)	short chain dehydrogenase	short chain dehydrogenase (PF00106) 3->187
MGG_04346	Magnaporthe oryzae 70-15 sterol 24-C-methyltransferase (391 aa)	sterol 24-c-methyltransferase	Methyltransferase domain (PF13847) 133->243, Sterol methyltransferase C-terminal (PF08498) 321->386
MGG_04787	Magnaporthe oryzae 70-15 tetracenomycin polyketide synthesis O-methyltransferase tcmP (305 aa)	tetracenomycin polyketide synthesis o-methyltransferase tcmp	Leucine carboxyl methyltransferase (PF04072) 24->200
MGG_07361	Magnaporthe oryzae 70-15 hypothetical protein (568 aa)	transcriptional regulatory protein	Fungal specific transcription factor domain (PF11951) 161->563
MGG_06898	Magnaporthe oryzae 70-15 MYB-1 (396 aa)	trichome differentiation protein gl1	Myb-like DNA-binding domain (PF13921) 92->150
MGG_05862	Magnaporthe oryzae 70-15 tyrosinase (386 aa)	tyrosinase	Common central domain of tyrosinase (PF00264) 145->330
MGG_11545	Magnaporthe oryzae 70-15 hypothetical protein (560 aa)	tyrosinase 2	Common central domain of tyrosinase (PF00264) 54->294
MGG_05824	Magnaporthe oryzae 70-15 hypothetical protein (433 aa)	udp-glucuronosyl udp-glucosyltransferase	UDP-glucoronosyl and UDP-glucosyl transferase (PF00201) 311->415
MGG_09402	Magnaporthe oryzae 70-15 hypothetical protein (208 aa)	uvi-1 protein
MGG_02647	Magnaporthe oryzae 70-15 UVI-1 (206 aa)	uvi-1 protein
MGG_06326	Magnaporthe oryzae 70-15 vacuolar ATP synthase proteolipid subunit (166 aa)	vacuolar atp synthase 16 kda proteolipid subunit	ATP synthase subunit C (PF00137) 13->76, ATP synthase subunit C (PF00137) 90->154
MGG_08823	Magnaporthe oryzae 70-15 hypothetical protein (404 aa)	xylanase 3	Glycosyl hydrolases family 16 (PF00722) 130->307
MGG_13778	Magnaporthe oryzae 70-15 zinc finger protein GIS2 (231 aa)	zinc finger protein gis2	Zinc knuckle (PF00098) 7->22, Zinc knuckle (PF00098) 28->43, Zinc knuckle (PF00098) 52->67, Zinc knuckle (PF00098) 79->95, Zinc knuckle (PF00098) 130->145, Zinc knuckle (PF00098) 150->165, Zinc knuckle (PF00098) 177->193
