# Supplementary material for: The β‐1,3‐glucanosyltransferases (Gels) affect the structure of the rice blast fungal cell wall during appressorium‐mediated plant infection
Source: Cell Microbiol. 2016 Oct 11;19(3):e12659. doi: 10.1111/cmi.12659 (PMC5396357; doi:10.1111/cmi.12659)
Supplement: Supplementary file 1 — Supporting info item [file CMI-19-na-s001.zip › Table_S8.xlsx]

## Sheet: up_both_GO_0016798_glycosyl_hyd
Gene	Broad Institute annotation	BLAST2GO annotation	Manual annotation	Pfam	Signal Peptide
MGG_17154	Magnaporthe oryzae 70-15 hypothetical protein (257 aa)	a chain crystal structure of xylanase from trichoderma longibrachiatum	endo-1,4-beta-xylanase	Glycosyl hydrolases family 11 (PF00457) 47->225	Yes
MGG_09640	Magnaporthe oryzae 70-15 alpha-amylase 1 (533 aa)	alpha-amylase 1	alpha-amylase	Alpha amylase, catalytic domain (PF00128) 58->364, Domain of unknown function (DUF1966) (PF09260) 411->498	Yes
MGG_09805	Magnaporthe oryzae 70-15 alpha-galactosidase (503 aa)	alpha-galactosidase	alpha-galactosidase	Melibiase (PF02065) 41->127, Melibiase (PF02065) 146->302	Yes
MGG_12442	Magnaporthe oryzae 70-15 aminopeptidase Y (490 aa)	aminopeptidase y	aminopeptidase Y	PA domain (PF02225) 115->206, Peptidase family M28 (PF04389) 239->431	Yes
MGG_11289	Magnaporthe oryzae 70-15 hypothetical protein (1048 aa)	beta-galactosidase beta-glucuronidase	beta-galactosidase	Glycosyl hydrolases family 2, sugar binding domain (PF02837) 44->210, Glycosyl hydrolases family 2 (PF00703) 217->312, Glycosyl hydrolases family 2, TIM barrel domain (PF02836) 321->601, Beta galactosidase small chain (PF02929) 746->1043	No
MGG_09272	Magnaporthe oryzae 70-15 beta-glucosidase 1 (874 aa)	beta-glucosidase 1 precursor	beta-glucosidase	Glycosyl hydrolase family 3 N terminal domain (PF00933) 65->349, Glycosyl hydrolase family 3 C-terminal domain (PF01915) 409->644, Fibronectin type III-like domain (PF14310) 795->863	Yes
MGG_08409	Magnaporthe oryzae 70-15 cellulose-growth-specific protein (296 aa)	cellulose-growth-specific protein	fungal cellulose binding domain-containing protein	Glycosyl hydrolase family 61 (PF03443) 19->225, Fungal cellulose binding domain (PF00734) 264->291	Yes
MGG_01542	Magnaporthe oryzae 70-15 glycosyl hydrolase family 10 (332 aa)	endo- -beta-xylanase	Endo-1,4-beta-xylanase	Glycosyl hydrolase family 10 (PF00331) 36->329	Yes
MGG_04689	Magnaporthe oryzae 70-15 glucan 1,3-beta-glucosidase (398 aa)	glucan -beta-glucosidase	glucan 1,3-beta-glucosidase	Glycosyl hydrolases family 17 (PF00332) 178->293	Yes
MGG_07868	Magnaporthe oryzae 70-15 glycosyl hydrolase family 10 (363 aa)	glycoside hydrolase family 10 protein	endo-beta-1,4-xylanases	Glycosyl hydrolase family 10 (PF00331) 29->338	Yes
MGG_13610	Magnaporthe oryzae 70-15 hydrolase (644 aa)	glycoside hydrolase family 2 protein	Beta-galactosidase	Glycosyl hydrolases family 2, sugar binding domain (PF02837) 73->236, Glycosyl hydrolases family 2 (PF00703) 248->325, Glycosyl hydrolases family 2, TIM barrel domain (PF02836) 370->494	Yes
MGG_14903	Magnaporthe oryzae 70-15 beta-glucosidase 2 (759 aa)	glycoside hydrolase family 3 protein	beta-glucosidase	Glycosyl hydrolase family 3 N terminal domain (PF00933) 18->293, Glycosyl hydrolase family 3 C-terminal domain (PF01915) 342->601, Fibronectin type III-like domain (PF14310) 676->747	No
MGG_09160	Magnaporthe oryzae 70-15 beta-glucosidase 1 (986 aa)	glycoside hydrolase family 3 protein	beta-glucosidase	Glycosyl hydrolase family 3 N terminal domain (PF00933) 144->424, Glycosyl hydrolase family 3 C-terminal domain (PF01915) 490->743, Fibronectin type III-like domain (PF14310) 883->976	No
MGG_09601	Magnaporthe oryzae 70-15 alpha-xylosidase (668 aa)	glycoside hydrolase family 31 protein	alpha-xylosidase	Glycosyl hydrolases family 31 (PF01055) 211->662	No
MGG_05785	Magnaporthe oryzae 70-15 levanase (660 aa)	glycoside hydrolase family 32 protein	beta-fructofuranosidase	Glycosyl hydrolases family 32 N-terminal domain (PF00251) 51->209, Glycosyl hydrolases family 32 N-terminal domain (PF00251) 258->419, Glycosyl hydrolases family 32 C terminal (PF08244) 498->580	Yes
MGG_01261	Magnaporthe oryzae 70-15 trehalase (699 aa)	glycoside hydrolase family 37 protein	trehalase	Trehalase (PF01204) 53->625	No
MGG_14055	Magnaporthe oryzae 70-15 hypothetical protein (459 aa)	glycoside hydrolase family 39 protein	glycoside hydrolase family 39 protein	Glycosyl hydrolases family 39 (PF01229) 168->216	Yes
MGG_17153	Magnaporthe oryzae 70-15 hypothetical protein (429 aa)	glycosyl family	chitinase	Glycosyl hydrolases family 18 (PF00704) 19->408	Yes
MGG_00994	Magnaporthe oryzae 70-15 mannosyl-oligosaccharide 1,2-alpha-mannosidase IC (532 aa)	mannosyl-oligosaccharide -alpha-mannosidase ic	mannosyl-oligosaccharide 1,2-alpha-mannosidase IC	Glycosyl hydrolase family 47 (PF01532) 48->526	Yes
