# Supplementary material for: The β‐1,3‐glucanosyltransferases (Gels) affect the structure of the rice blast fungal cell wall during appressorium‐mediated plant infection
Source: Cell Microbiol. 2016 Oct 11;19(3):e12659. doi: 10.1111/cmi.12659 (PMC5396357; doi:10.1111/cmi.12659)
Supplement: Supplementary file 1 — Supporting info item [file CMI-19-na-s001.zip › Table_S9.xlsx]

## Sheet: up_both_GO_0006508_proteolysis_
Gene	Broad Institute annotation	BLAST2GO annotation	Pfam	Signal peptide
MGG_12442	Magnaporthe oryzae 70-15 aminopeptidase Y (490 aa)	aminopeptidase y	PA domain (PF02225) 115->206, Peptidase family M28 (PF04389) 239->431	Yes
MGG_06430	Magnaporthe oryzae 70-15 hypothetical protein (565 aa)	atp-dependent protease	Zinc finger, C3HC4 type (RING finger) (PF13920) 223->266, ATP-dependent protease La (LON) domain (PF02190) 308->557	No
MGG_08736	Magnaporthe oryzae 70-15 carboxypeptidase 2 (521 aa)	carboxypeptidase 2	Zinc carboxypeptidase (PF00246) 77->208	Yes
MGG_04253	Magnaporthe oryzae 70-15 hypothetical protein (446 aa)	carboxypeptidase a1 precursor	Zinc carboxypeptidase (PF00246) 129->424	Yes
MGG_02309	Magnaporthe oryzae 70-15 carboxypeptidase S1 (635 aa)	carboxypeptidase s1	Serine carboxypeptidase (PF00450) 48->535	Yes
MGG_05989	Magnaporthe oryzae 70-15 seprase (779 aa)	dipeptidyl aminopeptidase b	Dipeptidyl peptidase IV (DPP IV) N-terminal region (PF00930) 101->461, Prolyl oligopeptidase family (PF00326) 557->738	Yes
MGG_02275	Magnaporthe oryzae 70-15 endoprotease (530 aa)	endoprotease	Serine carboxypeptidase S28 (PF05577) 64->462	Yes
MGG_06643	Magnaporthe oryzae 70-15 hypothetical protein (780 aa)	endothelin-converting enzyme	Peptidase family M13 (PF05649) 119->514, Peptidase family M13 (PF01431) 575->770	No
MGG_10498	Magnaporthe oryzae 70-15 hypothetical protein (348 aa)	glutamyl endopeptidase	Trypsin (PF00089) 137->320	Yes
MGG_08415	Magnaporthe oryzae 70-15 serin endopeptidase (903 aa)	minor extracellular protease vpr	Subtilase family (PF00082) 172->619, Fn3-like domain (DUF1034) (PF06280) 632->745	Yes
MGG_09817	Magnaporthe oryzae 70-15 minor extracellular protease vpr (903 aa)	minor extracellular protease vpr	Subtilase family (PF00082) 133->525, PA domain (PF02225) 352->417	Yes
MGG_08436	Magnaporthe oryzae 70-15 minor extracellular protease vpr (920 aa)	minor extracellular protease vpr	Subtilase family (PF00082) 148->592, PA domain (PF02225) 352->418	Yes
MGG_10942	Magnaporthe oryzae 70-15 peptidase (770 aa)	peptidase	Dipeptidyl peptidase IV (DPP IV) N-terminal region (PF00930) 172->470, Prolyl oligopeptidase family (PF00326) 568->764	Yes
MGG_07560	Magnaporthe oryzae 70-15 hypothetical protein (396 aa)	peptidase a1 protein	Eukaryotic aspartyl protease (PF00026) 29->376	No
MGG_07877	Magnaporthe oryzae 70-15 dipeptidyl-peptidase V (719 aa)	secreted dipeptidyl peptidase	Prolyl oligopeptidase family (PF00326) 498->710	Yes
MGG_09818	Magnaporthe oryzae 70-15 hypothetical protein (453 aa)	secretory aspartyl proteinase sap2p	Eukaryotic aspartyl protease (PF00026) 204->404	Yes
MGG_09352	Magnaporthe oryzae 70-15 minor extracellular protease vpr (907 aa)	serin endopeptidase	Subtilase family (PF00082) 148->592, Fn3-like domain (DUF1034) (PF06280) 604->723	Yes
MGG_13765	Magnaporthe oryzae 70-15 hypothetical protein (583 aa)	serine carboxypeptidase s28	Serine carboxypeptidase S28 (PF05577) 107->548	No
MGG_09246	Magnaporthe oryzae 70-15 protease (512 aa)	serine protease	Subtilase family (PF00082) 195->410	Yes
MGG_01453	Magnaporthe oryzae 70-15 hypothetical protein (529 aa)	serine-type peptidase	Serine carboxypeptidase S28 (PF05577) 64->465	Yes
MGG_09322	Magnaporthe oryzae 70-15 hypothetical protein (618 aa)	tripeptidyl peptidase precursor	Pro-kumamolisin, activation domain (PF09286) 37->180, Subtilase family (PF00082) 350->537	Yes
MGG_07559	Magnaporthe oryzae 70-15 tripeptidyl-peptidase 1 (576 aa)	tripeptidyl-peptidase 1	Pro-kumamolisin, activation domain (PF09286) 39->182, Subtilase family (PF00082) 347->502	Yes
MGG_17822	Magnaporthe oryzae 70-15 hypothetical protein (435 aa)	zinc carboxypeptidase	Zinc carboxypeptidase (PF00246) 138->425	Yes
